# Supplementary material for: In vitro Inoculation of Fresh or Frozen Rumen Fluid Distinguishes Contrasting Microbial Communities and Fermentation Induced by Increasing Forage to Concentrate Ratio
Source: Front Nutr. 2022 Jan 14;8:772645. doi: 10.3389/fnut.2021.772645 (PMC8795705; doi:10.3389/fnut.2021.772645)
Supplement: Supplementary file 1 [file Table_1.XLSX]

## Sheet: zotutab
Representative_Sequence	5	7	18	24	41	45	54	59	78	80	86	96	Tax
ZOTU1	2220	884	2	4	0	712	0	0	1945	1195	0	0	Bacteria;Proteobacteria;Gammaproteobacteria;Chromatiales;Chromatiaceae;Chromatiaceae_unclassified;
ZOTU10	2	41	3	569	0	2	0	42	2	23	27	882	Bacteria;Spirochaetota;Spirochaetia;Spirochaetales;Spirochaetaceae;Treponema;
ZOTU100	2	3	4	3	1	3	1	2	0	2	2	1	Bacteria;Firmicutes;Clostridia;Lachnospirales;Lachnospiraceae;probable_genus_10;
ZOTU1000	112	64	186	66	31	13	73	38	10	18	221	56	Bacteria;Firmicutes;Bacilli;Izemoplasmatales;Izemoplasmatales_fa;Izemoplasmatales_ge;
ZOTU10000	2	1	0	2	0	3	0	0	1	2	8	9	Bacteria;Firmicutes;Clostridia;Lachnospirales;Lachnospiraceae;Lachnospiraceae_unclassified;
ZOTU10001	1	0	3	4	3	3	8	17	0	2	10	22	Bacteria;Firmicutes;Clostridia;Oscillospirales;Ruminococcaceae;CAG-352;
ZOTU10002	11	26	9	47	3	5	2	8	2	2	16	42	Bacteria;Firmicutes;Clostridia;Lachnospirales;Lachnospiraceae;probable_genus_10;
ZOTU10003	35	12	18	67	9	5	27	35	10	4	17	114	Bacteria;Bacteroidota;Bacteroidia;Bacteroidales;Prevotellaceae;Prevotella;
ZOTU10004	8	17	2	6	2	3	0	3	3	7	5	36	Bacteria;Bacteria_unclassified;Bacteria_unclassified;Bacteria_unclassified;Bacteria_unclassified;Bacteria_unclassified;
ZOTU10005	2	3	4	13	4	5	3	13	0	2	1	19	Bacteria;Firmicutes;Clostridia;Christensenellales;Christensenellaceae;Christensenellaceae_unclassified;
ZOTU10006	2	1	1	2	5	5	0	1	2	6	11	30	Bacteria;Firmicutes;Clostridia;Lachnospirales;Lachnospiraceae;Lachnospiraceae_NK4A136_group;
ZOTU10007	29	14	5	48	3	2	5	4	3	1	7	56	Bacteria;Spirochaetota;Spirochaetia;Spirochaetales;Spirochaetaceae;Treponema;
ZOTU10008	1	0	0	2	0	1	0	0	0	0	0	10	Bacteria;Bacteria_unclassified;Bacteria_unclassified;Bacteria_unclassified;Bacteria_unclassified;Bacteria_unclassified;
ZOTU10009	23	3	4	34	2	2	1	2	6	5	9	81	Bacteria;Bacteroidota;Bacteroidia;Bacteroidales;Prevotellaceae;Prevotella;
ZOTU1001	259	264	542	402	6	19	31	68	0	4	3	25	Bacteria;Bacteroidota;Bacteroidia;Bacteroidales;F082;F082_ge;
ZOTU10010	5	6	1	9	3	2	2	2	1	1	3	8	Bacteria;Firmicutes;Clostridia;Clostridia_unclassified;Clostridia_unclassified;Clostridia_unclassified;
ZOTU10011	5	5	16	23	7	5	6	5	0	3	4	21	Bacteria;Firmicutes;Clostridia;Oscillospirales;Oscillospiraceae;UCG-005;
ZOTU10012	0	1	0	0	0	0	0	1	0	0	1	2	Bacteria;Firmicutes;Clostridia;Oscillospirales;Oscillospirales_fa;Oscillospirales_ge;
ZOTU10013	4	0	0	8	4	0	1	1	8	1	5	23	Bacteria;Bacteroidota;Bacteroidia;Bacteroidales;Prevotellaceae;Prevotellaceae_UCG-001;
ZOTU10014	12	5	4	20	6	8	19	12	4	3	26	41	Bacteria;Bacteroidota;Bacteroidia;Bacteroidales;Prevotellaceae;Prevotella;
ZOTU10015	4	7	7	41	4	0	17	22	9	11	21	273	Bacteria;Spirochaetota;Spirochaetia;Spirochaetales;Spirochaetaceae;Treponema;
ZOTU10016	2	0	1	2	0	1	1	0	1	2	1	24	Bacteria;Spirochaetota;Spirochaetia;Spirochaetales;Spirochaetaceae;Treponema;
ZOTU10017	0	0	0	3	0	0	0	0	0	0	0	10	Bacteria;Bacteroidota;Bacteroidia;Bacteroidales;Prevotellaceae;Prevotellaceae_Ga6A1_group;
ZOTU10018	0	0	0	2	0	0	0	0	0	0	1	6	Bacteria;Bacteroidota;Bacteroidia;Bacteroidia_unclassified;Bacteroidia_unclassified;Bacteroidia_unclassified;
ZOTU10019	8	1	2	3	11	3	2	3	0	2	6	7	Bacteria;Firmicutes;Clostridia;Lachnospirales;Lachnospiraceae;Lachnospiraceae_unclassified;
ZOTU1002	54	18	30	42	28	23	58	59	13	5	55	91	Bacteria;Bacteroidota;Bacteroidia;Bacteroidales;Bacteroidales_unclassified;Bacteroidales_unclassified;
ZOTU10020	0	0	0	4	0	0	0	0	1	0	0	8	Bacteria;Bacteroidota;Bacteroidia;Bacteroidales;p-251-o5;p-251-o5_ge;
ZOTU10021	9	0	1	10	2	4	6	1	1	0	1	8	Bacteria;Firmicutes;Clostridia;Oscillospirales;Ruminococcaceae;Ruminococcus;
ZOTU10022	20	4	12	21	6	6	17	10	2	5	22	74	Bacteria;Bacteroidota;Bacteroidia;Bacteroidales;Bacteroidales_unclassified;Bacteroidales_unclassified;
ZOTU10023	3	6	6	2	4	2	4	5	0	1	12	5	Bacteria;Firmicutes;Clostridia;Christensenellales;Christensenellaceae;Christensenellaceae_unclassified;
ZOTU10024	4	1	4	4	1	0	5	3	1	0	0	14	Bacteria;Bacteroidota;Bacteroidia;Bacteroidales;Prevotellaceae;Prevotella;
ZOTU10025	0	1	0	7	0	0	2	6	1	3	1	124	Bacteria;Spirochaetota;Spirochaetia;Spirochaetales;Spirochaetaceae;Treponema;
ZOTU10026	7	0	2	7	6	0	26	6	9	3	17	63	Bacteria;Bacteroidota;Bacteroidia;Bacteroidales;Prevotellaceae;Prevotella;
ZOTU10027	3	0	0	9	1	6	0	5	0	1	11	39	Bacteria;Bacteria_unclassified;Bacteria_unclassified;Bacteria_unclassified;Bacteria_unclassified;Bacteria_unclassified;
ZOTU10028	3	0	3	4	1	1	0	0	4	1	5	18	Bacteria;Bacteroidota;Bacteroidia;Bacteroidales;Prevotellaceae;Prevotella;
ZOTU10029	4	1	5	15	12	17	13	7	2	0	16	27	Bacteria;Firmicutes;Clostridia;Lachnospirales;Lachnospiraceae;Lachnospiraceae_unclassified;
ZOTU1003	10	24	90	78	3	1	0	8	0	0	5	1	Bacteria;Firmicutes;Clostridia;Oscillospirales;Oscillospirales_fa;Oscillospirales_ge;
ZOTU10030	0	0	6	9	3	0	8	16	0	0	4	6	Bacteria;Firmicutes;Clostridia;Peptostreptococcales-Tissierellales;Anaerovoracaceae;Anaerovoracaceae_unclassified;
ZOTU10031	1	1	3	51	1	2	4	3	0	5	4	97	Bacteria;Firmicutes;Clostridia;Lachnospirales;Lachnospiraceae;probable_genus_10;
ZOTU10032	5	0	3	2	2	2	6	1	2	1	8	8	Bacteria;Firmicutes;Clostridia;Oscillospirales;Oscillospirales_unclassified;Oscillospirales_unclassified;
ZOTU10033	6	3	2	20	9	3	22	9	4	2	20	59	Bacteria;Bacteroidota;Bacteroidia;Bacteroidales;Prevotellaceae;Prevotella;
ZOTU10034	42	14	22	65	15	20	20	23	10	7	56	48	Bacteria;Bacteroidota;Bacteroidia;Bacteroidales;Bacteroidales_unclassified;Bacteroidales_unclassified;
ZOTU10035	0	0	0	6	0	1	0	0	0	0	0	4	Bacteria;Acidobacteriota;Vicinamibacteria;Vicinamibacterales;Vicinamibacteraceae;Vicinamibacteraceae_ge;
ZOTU10036	1	0	0	8	1	3	9	2	1	2	0	6	Bacteria;Gemmatimonadota;Longimicrobia;Longimicrobiales;Longimicrobiaceae;YC-ZSS-LKJ147;
ZOTU10037	2	1	0	1	0	0	0	0	0	1	0	4	Bacteria;Desulfobacterota;uncultured;uncultured_or;uncultured_fa;uncultured_ge;
ZOTU10038	0	0	0	0	0	1	0	0	0	0	0	2	Bacteria;Gemmatimonadota;Gemmatimonadetes;Gemmatimonadales;Gemmatimonadaceae;Gemmatimonadaceae_unclassified;
ZOTU10039	0	0	0	4	0	2	0	0	0	0	0	6	Bacteria;Cyanobacteria;Cyanobacteriia;Chloroplast;Chloroplast_fa;Chloroplast_ge;
ZOTU1004	78	38	51	80	54	40	88	102	12	23	197	147	Bacteria;Firmicutes;Clostridia;Oscillospirales;Oscillospiraceae;Papillibacter;
ZOTU10040	0	0	0	0	0	1	0	0	0	0	0	2	Bacteria;Proteobacteria;Gammaproteobacteria;PLTA13;PLTA13_fa;PLTA13_ge;
ZOTU10041	1	0	0	7	0	1	3	6	0	0	0	4	Bacteria;Gemmatimonadota;Gemmatimonadetes;Gemmatimonadales;Gemmatimonadaceae;Gemmatimonas;
ZOTU10042	3	1	0	8	0	2	0	0	12	3	0	2	Bacteria;Actinobacteriota;Actinobacteria;Kineosporiales;Kineosporiaceae;Kineosporiaceae_unclassified;
ZOTU10043	0	0	0	0	0	0	0	0	0	0	0	2	Bacteria;Bacteroidota;Bacteroidia;Chitinophagales;Chitinophagaceae;Edaphobaculum;
ZOTU10044	2	0	0	6	1	0	2	1	0	0	0	2	Bacteria;Acidobacteriota;Blastocatellia;Pyrinomonadales;Pyrinomonadaceae;RB41;
ZOTU10045	72	10	0	52	0	67	0	0	61	27	0	2	Bacteria;Chloroflexi;Anaerolineae;uncultured;uncultured_fa;uncultured_ge;
ZOTU10046	0	0	0	0	0	1	0	0	1	1	1	4	Bacteria;Latescibacterota;Latescibacterota_cl;Latescibacterota_or;Latescibacterota_fa;Latescibacterota_ge;
ZOTU10047	0	0	0	0	0	0	0	0	0	0	0	2	Bacteria;Chloroflexi;Chloroflexi_unclassified;Chloroflexi_unclassified;Chloroflexi_unclassified;Chloroflexi_unclassified;
ZOTU10048	0	0	1	6	0	0	2	2	0	0	0	3	Bacteria;Proteobacteria;Alphaproteobacteria;Sphingomonadales;Sphingomonadaceae;Sphingomonadaceae_unclassified;
ZOTU10049	0	0	0	0	0	0	0	0	1	1	0	2	Bacteria;Acidobacteriota;Acidobacteriae;Subgroup_13;Subgroup_13_fa;Subgroup_13_ge;
ZOTU1005	7	10	4	4	2	3	7	2	5	2	7	6	Bacteria;Bacteria_unclassified;Bacteria_unclassified;Bacteria_unclassified;Bacteria_unclassified;Bacteria_unclassified;
ZOTU10050	0	1	0	5	1	0	2	0	0	2	1	3	Bacteria;Bacteria_unclassified;Bacteria_unclassified;Bacteria_unclassified;Bacteria_unclassified;Bacteria_unclassified;
ZOTU10051	0	3	0	2	0	0	0	0	2	2	0	2	Bacteria;Proteobacteria;Alphaproteobacteria;Rhizobiales;Rhizobiaceae;Rhizobiaceae_unclassified;
ZOTU10052	0	8	0	19	4	0	0	0	50	26	1	2	Bacteria;Desulfobacterota;Desulfobacteria;Desulfobacterales;Desulfosarcinaceae;Desulfatitalea;
ZOTU10053	0	0	0	0	0	0	0	0	0	0	0	2	Bacteria;Verrucomicrobiota;Chlamydiae;Chlamydiales;cvE6;cvE6_ge;
ZOTU10054	1	0	9	2	5	0	13	4	0	0	9	2	Bacteria;Firmicutes;Clostridia;Oscillospirales;Ruminococcaceae;CAG-352;
ZOTU10055	3	18	19	30	1	2	1	1	3	0	70	7	Bacteria;Bacteroidota;Bacteroidia;Bacteroidales;F082;F082_ge;
ZOTU10056	0	0	0	0	0	0	0	0	0	0	0	0	Bacteria;Bacteria_unclassified;Bacteria_unclassified;Bacteria_unclassified;Bacteria_unclassified;Bacteria_unclassified;
ZOTU10057	1	1	0	0	0	0	0	0	0	0	7	0	Bacteria;Bacteroidota;Bacteroidia;Bacteroidia_unclassified;Bacteroidia_unclassified;Bacteroidia_unclassified;
ZOTU10058	0	3	7	1	10	1	35	11	4	4	46	10	Bacteria;Firmicutes;Clostridia;Clostridia_vadinBB60_group;Clostridia_vadinBB60_group_fa;Clostridia_vadinBB60_group_ge;
ZOTU10059	7	0	6	2	2	2	1	0	0	0	4	1	Bacteria;Firmicutes;Clostridia;Oscillospirales;Ruminococcaceae;Ruminococcaceae_unclassified;
ZOTU1006	0	0	0	1	1	0	0	0	0	1	0	0	Bacteria;Firmicutes;Clostridia;Clostridia_unclassified;Clostridia_unclassified;Clostridia_unclassified;
ZOTU10060	1	1	2	4	0	4	5	6	0	6	15	27	Bacteria;Firmicutes;Clostridia;Lachnospirales;Lachnospiraceae;Lachnospiraceae_XPB1014_group;
ZOTU10061	56	15	67	9	17	11	12	6	22	2	336	17	Bacteria;Bacteroidota;Bacteroidia;Bacteroidales;Bacteroidales_unclassified;Bacteroidales_unclassified;
ZOTU10062	1	0	1	0	0	0	0	2	0	1	2	1	Bacteria;Bacteria_unclassified;Bacteria_unclassified;Bacteria_unclassified;Bacteria_unclassified;Bacteria_unclassified;
ZOTU10063	1	1	1	1	2	3	4	3	0	0	1	2	Bacteria;Firmicutes;Clostridia;Lachnospirales;Lachnospiraceae;Lachnospiraceae_unclassified;
ZOTU10064	4	0	2	9	1	0	2	1	2	0	2	1	Bacteria;Bacteroidota;Bacteroidia;Bacteroidia_unclassified;Bacteroidia_unclassified;Bacteroidia_unclassified;
ZOTU10065	10	17	11	8	10	3	10	20	8	6	82	32	Bacteria;Bacteroidota;Bacteroidia;Bacteroidales;Rikenellaceae;Rikenellaceae_RC9_gut_group;
ZOTU10066	1	1	0	3	0	1	2	1	0	1	3	3	Bacteria;Bacteroidota;Bacteroidia;Bacteroidia_unclassified;Bacteroidia_unclassified;Bacteroidia_unclassified;
ZOTU10067	23	3	15	8	6	7	12	8	5	0	22	18	Bacteria;Bacteroidota;Bacteroidia;Bacteroidales;Prevotellaceae;Prevotellaceae_unclassified;
ZOTU10068	3	0	4	1	0	1	0	0	0	0	3	2	Bacteria;Firmicutes;Clostridia;Clostridia_UCG-014;Clostridia_UCG-014_fa;Clostridia_UCG-014_ge;
ZOTU10069	9	4	15	2	2	0	1	0	1	0	32	3	Bacteria;Bacteroidota;Bacteroidia;Bacteroidales;Bacteroidales_BS11_gut_group;Bacteroidales_BS11_gut_group_ge;
ZOTU1007	13	10	7	20	0	0	0	0	0	0	0	0	Bacteria;Bacteroidota;Bacteroidia;Bacteroidales;Prevotellaceae;Prevotellaceae_unclassified;
ZOTU10070	14	9	2	2	15	4	10	9	1	2	37	9	Bacteria;Bacteroidota;Bacteroidia;Bacteroidales;Rikenellaceae;Rikenellaceae_RC9_gut_group;
ZOTU10071	47	5	19	10	43	13	26	16	6	1	25	15	Bacteria;Firmicutes;Negativicutes;Acidaminococcales;Acidaminococcaceae;Acidaminococcaceae_unclassified;
ZOTU10072	84	30	46	37	20	23	19	18	9	8	53	39	Bacteria;Bacteroidota;Bacteroidia;Bacteroidales;Bacteroidales_UCG-001;Bacteroidales_UCG-001_ge;
ZOTU10073	1	1	1	1	1	1	3	0	0	1	4	3	Bacteria;Firmicutes;Clostridia;Christensenellales;Christensenellaceae;Christensenellaceae_R-7_group;
ZOTU10074	0	0	1	1	0	0	1	0	1	0	0	3	Bacteria;Bacteroidota;Bacteroidia;Bacteroidales;Prevotellaceae;Prevotella;
ZOTU10075	2	4	1	2	5	4	15	8	1	0	18	7	Bacteria;Bacteria_unclassified;Bacteria_unclassified;Bacteria_unclassified;Bacteria_unclassified;Bacteria_unclassified;
ZOTU10076	2	0	1	1	1	1	6	3	6	3	76	9	Bacteria;Bacteroidota;Bacteroidia;Bacteroidales;Bacteroidales_RF16_group;Bacteroidales_RF16_group_ge;
ZOTU10077	13	4	6	8	12	0	10	8	2	2	3	4	Bacteria;Firmicutes;Negativicutes;Acidaminococcales;Acidaminococcaceae;Succiniclasticum;
ZOTU10078	6	2	4	4	9	5	6	2	3	0	16	3	Bacteria;Firmicutes;Clostridia;Christensenellales;Christensenellaceae;Christensenellaceae_R-7_group;
ZOTU10079	2	2	7	4	2	3	0	0	0	2	4	7	Bacteria;Firmicutes;Clostridia;Oscillospirales;Oscillospiraceae;UCG-005;
ZOTU1008	6	0	7	3	0	5	4	3	0	0	6	2	Bacteria;Firmicutes;Clostridia;Clostridia_unclassified;Clostridia_unclassified;Clostridia_unclassified;
ZOTU10080	1	1	2	1	1	2	15	3	0	1	6	3	Bacteria;Firmicutes;Clostridia;Clostridia_unclassified;Clostridia_unclassified;Clostridia_unclassified;
ZOTU10081	2	0	0	1	0	0	0	1	0	0	0	3	Bacteria;Firmicutes;Clostridia;Christensenellales;Christensenellaceae;Christensenellaceae_R-7_group;
ZOTU10082	9	1	1	2	4	0	6	0	1	0	10	1	Bacteria;Bacteroidota;Bacteroidia;Bacteroidia_unclassified;Bacteroidia_unclassified;Bacteroidia_unclassified;
ZOTU10083	10	4	6	2	15	3	7	6	1	1	6	1	Bacteria;Firmicutes;Clostridia;Oscillospirales;Oscillospirales_unclassified;Oscillospirales_unclassified;
ZOTU10084	34	26	37	11	5	2	2	1	8	5	253	7	Bacteria;Bacteroidota;Bacteroidia;Bacteroidales;Bacteroidales_unclassified;Bacteroidales_unclassified;
ZOTU10085	7	4	8	9	11	1	8	8	0	1	5	1	Bacteria;Bacteroidota;Bacteroidia;Bacteroidales;uncultured;uncultured_ge;
ZOTU10086	0	4	1	9	0	2	0	4	0	8	6	25	Bacteria;Firmicutes;Clostridia;Lachnospirales;Lachnospiraceae;Lachnospiraceae_unclassified;
ZOTU10087	3	3	6	4	3	3	1	1	1	0	11	3	Bacteria;Firmicutes;Clostridia;Christensenellales;Christensenellaceae;Christensenellaceae_R-7_group;
ZOTU10088	3	0	0	0	5	0	5	2	2	0	6	3	Bacteria;Bacteroidota;Bacteroidia;Bacteroidales;Prevotellaceae;Prevotella;
ZOTU10089	3	12	10	10	4	3	5	3	1	2	16	3	Bacteria;Bacteroidota;Bacteroidia;Bacteroidales;F082;F082_ge;
ZOTU1009	25	19	69	19	68	31	100	66	3	3	56	15	Bacteria;Bacteroidota;Bacteroidia;Bacteroidales;F082;F082_ge;
ZOTU10090	10	4	12	4	3	0	1	2	1	0	51	4	Bacteria;Firmicutes;Firmicutes_unclassified;Firmicutes_unclassified;Firmicutes_unclassified;Firmicutes_unclassified;
ZOTU10091	4	3	3	1	0	4	1	1	0	5	11	5	Bacteria;Firmicutes;Clostridia;Clostridia_unclassified;Clostridia_unclassified;Clostridia_unclassified;
ZOTU10092	22	26	48	56	5	9	10	27	4	12	51	39	Bacteria;Firmicutes;Clostridia;Lachnospirales;Lachnospiraceae;Butyrivibrio;
ZOTU10093	2	3	7	3	9	1	31	13	2	6	59	11	Bacteria;Firmicutes;Clostridia;Lachnospirales;Lachnospiraceae;Butyrivibrio;
ZOTU10094	10	5	6	5	6	2	4	4	0	2	21	2	Bacteria;Bacteroidota;Bacteroidia;Bacteroidales;Rikenellaceae;Rikenellaceae_unclassified;
ZOTU10095	3	0	0	0	1	1	2	0	0	0	1	0	Bacteria;Firmicutes;Clostridia;Lachnospirales;Lachnospiraceae;Lachnospiraceae_unclassified;
ZOTU10096	3	3	9	1	3	1	5	2	5	1	90	2	Bacteria;Proteobacteria;Alphaproteobacteria;Rhodospirillales;uncultured;uncultured_ge;
ZOTU10097	4	2	4	1	0	3	5	6	1	0	8	2	Bacteria;Firmicutes;Clostridia;Lachnospirales;Lachnospiraceae;Lachnospiraceae_unclassified;
ZOTU10098	0	0	1	5	1	1	3	4	1	0	7	2	Bacteria;Firmicutes;Clostridia;Christensenellales;Christensenellaceae;Christensenellaceae_R-7_group;
ZOTU10099	2	5	7	7	3	13	8	8	2	3	25	24	Bacteria;Firmicutes;Clostridia;Lachnospirales;Lachnospiraceae;Lachnospiraceae_unclassified;
ZOTU101	71	146	122	157	295	166	326	273	29	267	307	876	Bacteria;Bacteroidota;Bacteroidia;Bacteroidales;Rikenellaceae;Rikenellaceae_RC9_gut_group;
ZOTU1010	2	2	9	6	19	6	4	9	7	4	34	19	Bacteria;Bacteroidota;Bacteroidia;Bacteroidales;Rikenellaceae;Rikenellaceae_RC9_gut_group;
ZOTU10100	17	43	43	27	18	17	6	30	2	8	17	15	Bacteria;Firmicutes;Clostridia;Christensenellales;Christensenellaceae;Christensenellaceae_unclassified;
ZOTU10101	0	0	0	0	0	0	0	0	0	1	0	0	Bacteria;Chloroflexi;Ktedonobacteria;Ktedonobacterales;JG30-KF-AS9;JG30-KF-AS9_ge;
ZOTU10102	1	0	0	0	0	0	0	0	1	0	0	0	Bacteria;Actinobacteriota;MB-A2-108;MB-A2-108_or;MB-A2-108_fa;MB-A2-108_ge;
ZOTU10103	7	9	0	32	16	2	0	0	27	97	3	0	Bacteria;NB1-j;NB1-j_cl;NB1-j_or;NB1-j_fa;NB1-j_ge;
ZOTU10104	0	0	0	1	0	1	2	2	0	0	0	0	Bacteria;Bacteroidota;Bacteroidia;Chitinophagales;Chitinophagaceae;Parafilimonas;
ZOTU10105	0	0	0	0	0	0	0	0	0	0	0	0	Bacteria;Acidobacteriota;Vicinamibacteria;Vicinamibacterales;Vicinamibacteraceae;Vicinamibacteraceae_ge;
ZOTU10106	0	0	0	0	0	0	0	0	0	0	0	0	Bacteria;Bacteria_unclassified;Bacteria_unclassified;Bacteria_unclassified;Bacteria_unclassified;Bacteria_unclassified;
ZOTU10107	0	0	0	0	0	0	2	3	0	0	0	0	Bacteria;Acidobacteriota;Acidobacteriae;Bryobacterales;Bryobacteraceae;Bryobacter;
ZOTU10108	0	0	0	0	0	0	0	0	0	0	0	0	Bacteria;Bacteria_unclassified;Bacteria_unclassified;Bacteria_unclassified;Bacteria_unclassified;Bacteria_unclassified;
ZOTU10109	1	1	0	4	19	2	0	0	3	16	0	1	Bacteria;Proteobacteria;Alphaproteobacteria;Rhodobacterales;Rhodobacteraceae;Aestuariicoccus;
ZOTU1011	33	16	53	19	1	1	3	0	1	1	0	1	Bacteria;Firmicutes;Clostridia;Clostridia_UCG-014;Clostridia_UCG-014_fa;Clostridia_UCG-014_ge;
ZOTU10110	1	1	1	0	0	0	0	0	0	2	0	0	Bacteria;Proteobacteria;Gammaproteobacteria;Acidiferrobacterales;Acidiferrobacteraceae;Sulfurifustis;
ZOTU10111	0	0	0	1	0	0	0	0	0	0	0	0	Bacteria;WPS-2;WPS-2_cl;WPS-2_or;WPS-2_fa;WPS-2_ge;
ZOTU10112	1	1	0	1	0	0	0	0	0	0	0	0	Bacteria;Chloroflexi;Anaerolineae;Ardenticatenales;uncultured;uncultured_ge;
ZOTU10113	1	0	0	0	4	0	0	1	0	12	0	0	Bacteria;Acidobacteriota;Vicinamibacteria;Vicinamibacterales;uncultured;uncultured_ge;
ZOTU10114	0	0	1	1	1	0	0	0	0	0	0	0	Bacteria;Acidobacteriota;Acidobacteriae;Acidobacteriales;Acidobacteriales_unclassified;Acidobacteriales_unclassified;
ZOTU10115	0	0	0	0	1	0	0	0	0	0	0	0	Bacteria;Proteobacteria;Alphaproteobacteria;Rhodospirillales;uncultured;uncultured_ge;
ZOTU10116	1	0	1	0	1	0	1	0	1	0	7	0	Bacteria;Bacteria_unclassified;Bacteria_unclassified;Bacteria_unclassified;Bacteria_unclassified;Bacteria_unclassified;
ZOTU10117	14	6	0	10	2	4	6	6	0	1	0	2	Bacteria;Bacteroidota;Bacteroidia;Bacteroidales;Prevotellaceae;Prevotellaceae_ge;
ZOTU10118	56	9	24	7	6	4	6	1	21	0	243	5	Bacteria;Bacteroidota;Bacteroidia;Bacteroidales;Bacteroidales_BS11_gut_group;Bacteroidales_BS11_gut_group_ge;
ZOTU10119	8	9	0	2	22	7	0	0	10	13	0	0	Bacteria;Acidobacteriota;Blastocatellia;Blastocatellales;Blastocatellaceae;Blastocatellaceae_unclassified;
ZOTU1012	8	0	11	2	4	0	2	1	0	0	0	0	Bacteria;Cyanobacteria;Vampirivibrionia;Gastranaerophilales;Gastranaerophilales_fa;Gastranaerophilales_ge;
ZOTU10120	11	30	19	22	16	17	9	17	3	5	68	5	Bacteria;Firmicutes;Clostridia;Clostridia_unclassified;Clostridia_unclassified;Clostridia_unclassified;
ZOTU10121	0	0	1	2	0	3	1	0	0	0	3	0	Bacteria;Firmicutes;Clostridia;Christensenellales;Christensenellaceae;Christensenellaceae_R-7_group;
ZOTU10122	1	1	0	7	4	1	0	0	5	11	0	0	Bacteria;Proteobacteria;Alphaproteobacteria;Alphaproteobacteria_unclassified;Alphaproteobacteria_unclassified;Alphaproteobacteria_unclassified;
ZOTU10123	1	3	0	5	10	0	0	0	7	8	0	0	Bacteria;Planctomycetota;Planctomycetes;Planctomycetales;Planctomycetales_unclassified;Planctomycetales_unclassified;
ZOTU10124	0	0	0	0	1	0	0	0	0	0	0	0	Bacteria;Proteobacteria;Alphaproteobacteria;Alphaproteobacteria_unclassified;Alphaproteobacteria_unclassified;Alphaproteobacteria_unclassified;
ZOTU10125	0	0	0	3	5	3	0	0	0	1	0	0	Bacteria;Myxococcota;Myxococcia;Myxococcales;Myxococcaceae;Myxococcaceae_unclassified;
ZOTU10126	0	0	0	1	3	1	0	0	1	0	0	0	Bacteria;Actinobacteriota;Actinobacteria;Propionibacteriales;Nocardioidaceae;Nocardioides;
ZOTU10127	1	0	0	1	28	0	0	0	2	15	0	0	Bacteria;Planctomycetota;Planctomycetes;Pirellulales;Pirellulaceae;Pir4_lineage;
ZOTU10128	4	4	0	7	1	5	4	4	1	1	15	5	Bacteria;Bacteroidota;Bacteroidia;Bacteroidia_unclassified;Bacteroidia_unclassified;Bacteroidia_unclassified;
ZOTU10129	8	9	0	35	7	10	1	0	31	57	0	0	Bacteria;NB1-j;NB1-j_cl;NB1-j_or;NB1-j_fa;NB1-j_ge;
ZOTU1013	27	15	94	17	9	2	27	12	0	1	3	0	Bacteria;Firmicutes;Clostridia;Clostridia_or;Hungateiclostridiaceae;Hungateiclostridiaceae_unclassified;
ZOTU10130	6	15	23	14	11	6	16	20	0	7	6	11	Bacteria;Firmicutes;Clostridia;Oscillospirales;UCG-010;UCG-010_ge;
ZOTU10131	1	0	0	0	0	1	0	0	1	0	0	0	Bacteria;Planctomycetota;vadinHA49;vadinHA49_or;vadinHA49_fa;vadinHA49_ge;
ZOTU10132	9	6	9	7	5	8	19	13	1	0	2	0	Bacteria;Firmicutes;Clostridia;Clostridia_UCG-014;Clostridia_UCG-014_fa;Clostridia_UCG-014_ge;
ZOTU10133	0	0	0	2	2	0	0	0	1	0	0	0	Bacteria;Bacteria_unclassified;Bacteria_unclassified;Bacteria_unclassified;Bacteria_unclassified;Bacteria_unclassified;
ZOTU10134	7	1	5	0	2	3	6	1	1	0	10	5	Bacteria;Bacteroidota;Bacteroidia;Bacteroidales;Bacteroidales_unclassified;Bacteroidales_unclassified;
ZOTU10135	0	0	0	4	0	0	0	0	2	20	0	0	Bacteria;Bacteria_unclassified;Bacteria_unclassified;Bacteria_unclassified;Bacteria_unclassified;Bacteria_unclassified;
ZOTU10136	2	5	8	9	1	1	3	24	8	3	12	31	Bacteria;Bacteroidota;Bacteroidia;Bacteroidales;Prevotellaceae;Prevotella;
ZOTU10137	0	0	0	0	0	0	2	0	0	0	2	0	Bacteria;Firmicutes;Clostridia;Lachnospirales;Lachnospiraceae;Lachnospiraceae_unclassified;
ZOTU10138	2	1	0	2	0	0	0	1	4	7	0	0	Bacteria;Verrucomicrobiota;Verrucomicrobiae;Pedosphaerales;Pedosphaeraceae;Pedosphaeraceae_unclassified;
ZOTU10139	1	0	0	0	3	0	0	0	1	2	0	0	Bacteria;Planctomycetota;Planctomycetes;Pirellulales;Pirellulaceae;Pirellulaceae_unclassified;
ZOTU1014	56	7	38	23	10	13	20	11	5	2	108	17	Bacteria;Bacteroidota;Bacteroidia;Bacteroidales;Prevotellaceae;Prevotellaceae_unclassified;
ZOTU10140	1	0	0	0	15	0	0	0	11	10	0	0	Bacteria;Actinobacteriota;Acidimicrobiia;Microtrichales;Microtrichaceae;Sva0996_marine_group;
ZOTU10141	0	0	0	0	0	0	0	0	0	1	0	0	Bacteria;Proteobacteria;Gammaproteobacteria;Gammaproteobacteria_unclassified;Gammaproteobacteria_unclassified;Gammaproteobacteria_unclassified;
ZOTU10142	0	0	0	0	0	0	0	0	1	0	0	0	Bacteria;Proteobacteria;Alphaproteobacteria;Alphaproteobacteria_unclassified;Alphaproteobacteria_unclassified;Alphaproteobacteria_unclassified;
ZOTU10143	1	0	0	0	0	1	0	0	1	3	0	0	Bacteria;Chloroflexi;Dehalococcoidia;SAR202_clade;SAR202_clade_fa;SAR202_clade_ge;
ZOTU10144	0	0	0	0	0	0	0	0	0	2	0	0	Bacteria;Proteobacteria;Alphaproteobacteria;Alphaproteobacteria_unclassified;Alphaproteobacteria_unclassified;Alphaproteobacteria_unclassified;
ZOTU10145	0	0	0	0	0	0	1	0	0	0	1	0	Bacteria;Firmicutes;Firmicutes_unclassified;Firmicutes_unclassified;Firmicutes_unclassified;Firmicutes_unclassified;
ZOTU10146	1	0	1	0	1	0	3	0	1	0	3	3	Bacteria;Patescibacteria;Saccharimonadia;Saccharimonadales;Saccharimonadaceae;Candidatus_Saccharimonas;
ZOTU10147	2	0	1	2	3	0	0	0	2	27	0	0	Bacteria;Desulfobacterota;uncultured;uncultured_or;uncultured_fa;uncultured_ge;
ZOTU10148	1	0	0	1	0	0	0	0	2	3	0	0	Bacteria;Patescibacteria;Parcubacteria;Parcubacteria_or;Parcubacteria_fa;Parcubacteria_ge;
ZOTU10149	3	9	2	7	49	9	0	0	5	16	0	0	Bacteria;Verrucomicrobiota;Verrucomicrobiae;Verrucomicrobiales;Rubritaleaceae;Luteolibacter;
ZOTU1015	3	1	2	1	5	3	2	2	1	0	4	1	Bacteria;Firmicutes;Clostridia;Clostridia_unclassified;Clostridia_unclassified;Clostridia_unclassified;
ZOTU10150	0	3	0	15	16	0	0	0	5	14	0	0	Bacteria;Planctomycetota;Planctomycetes;Planctomycetales;uncultured;uncultured_ge;
ZOTU10151	1	0	0	0	0	0	0	0	0	0	0	0	Bacteria;Proteobacteria;Alphaproteobacteria;Tistrellales;Geminicoccaceae;uncultured;
ZOTU10152	0	0	0	3	1	0	0	0	1	2	0	0	Bacteria;Bacteria_unclassified;Bacteria_unclassified;Bacteria_unclassified;Bacteria_unclassified;Bacteria_unclassified;
ZOTU10153	0	1	0	0	0	0	0	0	0	0	0	0	Bacteria;Planctomycetota;Planctomycetes;Planctomycetes_unclassified;Planctomycetes_unclassified;Planctomycetes_unclassified;
ZOTU10154	3	2	0	8	11	0	0	0	12	10	0	0	Bacteria;Proteobacteria;Gammaproteobacteria;Gammaproteobacteria_Incertae_Sedis;Unknown_Family;uncultured;
ZOTU10155	0	0	0	0	0	0	0	0	0	3	0	0	Bacteria;Bacteria_unclassified;Bacteria_unclassified;Bacteria_unclassified;Bacteria_unclassified;Bacteria_unclassified;
ZOTU10156	0	0	2	0	0	2	3	4	4	4	28	42	Bacteria;Firmicutes;Clostridia;Christensenellales;Christensenellaceae;Christensenellaceae_R-7_group;
ZOTU10157	1	0	0	12	2	0	0	0	2	22	0	0	Bacteria;Bacteria_unclassified;Bacteria_unclassified;Bacteria_unclassified;Bacteria_unclassified;Bacteria_unclassified;
ZOTU10158	0	0	0	0	0	0	0	0	0	0	0	0	Bacteria;Bacteria_unclassified;Bacteria_unclassified;Bacteria_unclassified;Bacteria_unclassified;Bacteria_unclassified;
ZOTU10159	1	2	0	0	13	1	17	24	2	1	28	2	Bacteria;Firmicutes;Clostridia;Clostridia_UCG-014;Clostridia_UCG-014_fa;Clostridia_UCG-014_ge;
ZOTU1016	0	2	0	0	4	4	2	0	1	1	2	1	Bacteria;Firmicutes;Clostridia;Clostridia_unclassified;Clostridia_unclassified;Clostridia_unclassified;
ZOTU10160	1	1	1	3	6	0	0	0	17	17	0	0	Bacteria;Chloroflexi;JG30-KF-CM66;JG30-KF-CM66_or;JG30-KF-CM66_fa;JG30-KF-CM66_ge;
ZOTU10161	0	0	0	1	0	0	0	0	0	1	0	0	Bacteria;Proteobacteria;Alphaproteobacteria;Rhizobiales;Rhizobiales_unclassified;Rhizobiales_unclassified;
ZOTU10162	6	8	4	10	23	15	10	10	2	9	23	33	Bacteria;Bacteroidota;Bacteroidia;Bacteroidales;Rikenellaceae;Rikenellaceae_RC9_gut_group;
ZOTU10163	1	0	0	2	2	2	0	1	2	3	0	0	Bacteria;Proteobacteria;Gammaproteobacteria;Diplorickettsiales;Diplorickettsiaceae;Aquicella;
ZOTU10164	4	0	15	1	12	2	9	10	2	1	4	2	Bacteria;Synergistota;Synergistia;Synergistales;Synergistaceae;Fretibacterium;
ZOTU10165	1	1	5	1	5	0	4	2	3	1	8	0	Bacteria;Verrucomicrobiota;Lentisphaeria;Victivallales;vadinBE97;vadinBE97_ge;
ZOTU10166	1	0	0	1	0	0	0	0	1	11	0	0	Bacteria;Acidobacteriota;Subgroup_22;Subgroup_22_or;Subgroup_22_fa;Subgroup_22_ge;
ZOTU10167	1	0	3	1	5	3	0	0	5	44	0	0	Bacteria;Gemmatimonadota;AKAU4049;AKAU4049_or;AKAU4049_fa;AKAU4049_ge;
ZOTU10168	0	0	0	0	0	0	0	0	0	0	0	0	Bacteria;Proteobacteria;Alphaproteobacteria;Rhizobiales;Methyloligellaceae;Methyloligellaceae_unclassified;
ZOTU10169	0	0	1	0	1	0	0	0	0	9	0	0	Bacteria;Proteobacteria;Alphaproteobacteria;Rhizobiales;A0839;A0839_ge;
ZOTU1017	1	1	3	2	0	0	1	1	2	1	1	4	Bacteria;Patescibacteria;Saccharimonadia;Saccharimonadales;Saccharimonadaceae;Candidatus_Saccharimonas;
ZOTU10170	1	3	0	0	0	0	0	0	3	1	0	0	Bacteria;Proteobacteria;Alphaproteobacteria;Rhizobiales;Rhizobiales_unclassified;Rhizobiales_unclassified;
ZOTU10171	2	2	0	7	8	0	0	0	2	15	0	0	Bacteria;Planctomycetota;Planctomycetes;Gemmatales;Gemmataceae;uncultured;
ZOTU10172	0	1	0	6	4	0	1	0	3	4	0	0	Bacteria;Proteobacteria;Gammaproteobacteria;Gammaproteobacteria_unclassified;Gammaproteobacteria_unclassified;Gammaproteobacteria_unclassified;
ZOTU10173	1	0	0	2	10	0	0	0	5	4	0	0	Bacteria;Proteobacteria;Alphaproteobacteria;Caulobacterales;Parvularculaceae;Parvularculaceae_unclassified;
ZOTU10174	0	2	6	1	4	2	0	2	0	3	2	0	Bacteria;Firmicutes;Clostridia;Oscillospirales;Oscillospiraceae;UCG-002;
ZOTU10175	2	2	0	7	4	0	0	0	3	2	0	0	Bacteria;Proteobacteria;Alphaproteobacteria;Rhizobiales;Methyloligellaceae;Methyloligellaceae_unclassified;
ZOTU10176	0	0	0	0	6	0	0	0	3	2	0	0	Bacteria;Proteobacteria;Alphaproteobacteria;Rhodobacterales;Rhodobacteraceae;Limibaculum;
ZOTU10177	0	0	0	0	0	0	0	0	1	3	0	0	Bacteria;Bacteria_unclassified;Bacteria_unclassified;Bacteria_unclassified;Bacteria_unclassified;Bacteria_unclassified;
ZOTU10178	0	0	0	3	3	0	0	0	4	28	0	0	Bacteria;Proteobacteria;Alphaproteobacteria;Caulobacterales;Parvularculaceae;Amphiplicatus;
ZOTU10179	5	8	9	2	14	25	12	30	1	0	18	4	Bacteria;Bacteria_unclassified;Bacteria_unclassified;Bacteria_unclassified;Bacteria_unclassified;Bacteria_unclassified;
ZOTU1018	6	0	9	0	11	0	27	0	0	0	5	0	Bacteria;Proteobacteria;Alphaproteobacteria;Alphaproteobacteria_unclassified;Alphaproteobacteria_unclassified;Alphaproteobacteria_unclassified;
ZOTU10180	0	0	0	0	1	0	0	0	4	10	0	0	Bacteria;Proteobacteria;Proteobacteria_unclassified;Proteobacteria_unclassified;Proteobacteria_unclassified;Proteobacteria_unclassified;
ZOTU10181	0	0	1	1	3	1	4	5	1	0	4	5	Bacteria;Bacteroidota;Bacteroidia;Bacteroidales;Prevotellaceae;Prevotella;
ZOTU10182	13	10	19	7	10	7	8	13	13	6	120	28	Bacteria;Bacteroidota;Bacteroidia;Bacteroidales;Bacteroidales_unclassified;Bacteroidales_unclassified;
ZOTU10183	1	2	0	3	2	2	0	0	1	2	0	0	Bacteria;Bacteria_unclassified;Bacteria_unclassified;Bacteria_unclassified;Bacteria_unclassified;Bacteria_unclassified;
ZOTU10184	0	0	0	0	0	0	0	0	0	0	0	0	Bacteria;Verrucomicrobiota;Verrucomicrobiae;Chthoniobacterales;Chthoniobacteraceae;Chthoniobacteraceae_ge;
ZOTU10185	0	0	1	3	2	0	0	0	0	1	0	0	Bacteria;Chloroflexi;Gitt-GS-136;Gitt-GS-136_or;Gitt-GS-136_fa;Gitt-GS-136_ge;
ZOTU10186	0	0	0	0	0	0	0	0	0	0	0	0	Bacteria;Bacteria_unclassified;Bacteria_unclassified;Bacteria_unclassified;Bacteria_unclassified;Bacteria_unclassified;
ZOTU10187	0	0	8	1	10	0	0	0	1	4	0	0	Bacteria;Planctomycetota;Planctomycetes;Pirellulales;Pirellulaceae;Pir4_lineage;
ZOTU10188	1	0	0	2	0	0	1	0	0	0	0	0	Bacteria;Bacteroidota;Bacteroidia;Bacteroidales;Prevotellaceae;Prevotellaceae_unclassified;
ZOTU10189	0	0	0	2	1	1	0	1	0	0	0	0	Bacteria;Bacteria_unclassified;Bacteria_unclassified;Bacteria_unclassified;Bacteria_unclassified;Bacteria_unclassified;
ZOTU1019	12	2	35	3	5	0	17	1	2	0	10	1	Bacteria;Cyanobacteria;Vampirivibrionia;Gastranaerophilales;Gastranaerophilales_fa;Gastranaerophilales_ge;
ZOTU10190	0	0	0	0	0	0	0	0	0	1	0	0	Bacteria;Verrucomicrobiota;Verrucomicrobiae;Verrucomicrobiae_unclassified;Verrucomicrobiae_unclassified;Verrucomicrobiae_unclassified;
ZOTU10191	0	0	0	7	4	0	0	0	5	12	0	0	Bacteria;Chloroflexi;Anaerolineae;SBR1031;SBR1031_fa;SBR1031_ge;
ZOTU10192	0	0	1	0	0	0	0	0	0	0	0	0	Bacteria;Bacteria_unclassified;Bacteria_unclassified;Bacteria_unclassified;Bacteria_unclassified;Bacteria_unclassified;
ZOTU10193	0	0	0	0	0	0	0	0	0	1	0	0	Bacteria;Acidobacteriota;Blastocatellia;Blastocatellia_unclassified;Blastocatellia_unclassified;Blastocatellia_unclassified;
ZOTU10194	0	0	0	0	0	0	0	0	0	0	0	0	Bacteria;Gemmatimonadota;AKAU4049;AKAU4049_or;AKAU4049_fa;AKAU4049_ge;
ZOTU10195	0	0	0	0	0	0	0	0	0	0	0	0	Bacteria;Bacteria_unclassified;Bacteria_unclassified;Bacteria_unclassified;Bacteria_unclassified;Bacteria_unclassified;
ZOTU10196	0	0	0	4	3	0	0	0	0	13	0	0	Bacteria;Planctomycetota;Planctomycetes;Planctomycetales;Gimesiaceae;uncultured;
ZOTU10197	0	0	0	0	1	0	0	0	1	7	0	0	Bacteria;Acidobacteriota;Thermoanaerobaculia;Thermoanaerobaculales;Thermoanaerobaculaceae;B276-D12;
ZOTU10198	2	0	0	1	1	0	0	0	0	0	1	0	Bacteria;Bacteria_unclassified;Bacteria_unclassified;Bacteria_unclassified;Bacteria_unclassified;Bacteria_unclassified;
ZOTU10199	2	3	1	1	1	2	0	1	0	0	3	0	Bacteria;Firmicutes;Clostridia;Oscillospirales;Oscillospiraceae;Papillibacter;
ZOTU102	248	252	51	371	573	440	1235	1225	87	301	2780	1367	Bacteria;Bacteroidota;Bacteroidia;Bacteroidales;Rikenellaceae;Rikenellaceae_RC9_gut_group;
ZOTU1020	51	33	75	41	17	4	4	9	4	3	52	9	Bacteria;Bacteroidota;Bacteroidia;Bacteroidales;Muribaculaceae;Muribaculaceae_ge;
ZOTU10200	3	1	0	5	23	1	0	0	8	23	0	0	Bacteria;Proteobacteria;Alphaproteobacteria;Rhizobiales;Rhizobiaceae;Hoeflea;
ZOTU10201	5	0	2	2	3	4	1	2	0	0	7	2	Bacteria;Firmicutes;Clostridia;Christensenellales;Christensenellaceae;Christensenellaceae_R-7_group;
ZOTU10202	0	0	0	0	4	2	0	0	2	10	0	0	Bacteria;Planctomycetota;Phycisphaerae;S-70;S-70_fa;S-70_ge;
ZOTU10203	0	0	0	1	0	0	0	0	0	2	0	0	Bacteria;Proteobacteria;Alphaproteobacteria;Alphaproteobacteria_unclassified;Alphaproteobacteria_unclassified;Alphaproteobacteria_unclassified;
ZOTU10204	0	0	0	2	1	1	0	0	3	5	0	0	Bacteria;Proteobacteria;Proteobacteria_unclassified;Proteobacteria_unclassified;Proteobacteria_unclassified;Proteobacteria_unclassified;
ZOTU10205	22	4	24	21	10	16	9	12	0	1	2	14	Bacteria;Firmicutes;Clostridia;Lachnospirales;Lachnospiraceae;Lachnospiraceae_AC2044_group;
ZOTU10206	8	5	11	5	11	2	11	45	2	5	3	2	Bacteria;Firmicutes;Negativicutes;Acidaminococcales;Acidaminococcaceae;Succiniclasticum;
ZOTU10207	1	5	6	13	4	3	8	8	0	10	0	1	Bacteria;Actinobacteriota;Actinobacteria;Micrococcales;Intrasporangiaceae;Intrasporangiaceae_unclassified;
ZOTU10208	0	0	0	2	0	0	0	0	9	8	1	0	Bacteria;Proteobacteria;Alphaproteobacteria;Alphaproteobacteria_unclassified;Alphaproteobacteria_unclassified;Alphaproteobacteria_unclassified;
ZOTU10209	0	1	3	4	9	0	0	0	1	11	0	0	Bacteria;Planctomycetota;Planctomycetes;Pirellulales;Pirellulaceae;Blastopirellula;
ZOTU1021	4	7	39	3	7	0	9	12	0	0	4	2	Bacteria;Firmicutes;Clostridia;Clostridia_unclassified;Clostridia_unclassified;Clostridia_unclassified;
ZOTU10210	0	0	0	0	1	0	0	0	0	0	0	0	Bacteria;Bacteria_unclassified;Bacteria_unclassified;Bacteria_unclassified;Bacteria_unclassified;Bacteria_unclassified;
ZOTU10211	29	6	12	8	10	3	4	6	12	4	55	19	Bacteria;Fibrobacterota;Fibrobacteria;Fibrobacterales;Fibrobacteraceae;Fibrobacteraceae_unclassified;
ZOTU10212	0	0	0	0	0	0	2	1	0	1	3	0	Bacteria;Firmicutes;Clostridia;Lachnospirales;Lachnospiraceae;Lachnospiraceae_unclassified;
ZOTU10213	0	0	0	1	2	0	2	2	0	0	1	0	Bacteria;Bacteroidota;Bacteroidia;Bacteroidia_unclassified;Bacteroidia_unclassified;Bacteroidia_unclassified;
ZOTU10214	0	0	0	0	5	0	0	0	1	1	0	0	Bacteria;Proteobacteria;Alphaproteobacteria;Alphaproteobacteria_unclassified;Alphaproteobacteria_unclassified;Alphaproteobacteria_unclassified;
ZOTU10215	0	0	0	2	2	2	0	0	1	2	0	0	Bacteria;Bacteria_unclassified;Bacteria_unclassified;Bacteria_unclassified;Bacteria_unclassified;Bacteria_unclassified;
ZOTU10216	0	0	1	3	7	1	7	4	0	2	5	1	Bacteria;Firmicutes;Clostridia;Christensenellales;Christensenellaceae;Christensenellaceae_R-7_group;
ZOTU10217	27	38	19	24	29	45	28	35	13	11	189	16	Bacteria;Bacteroidota;Bacteroidia;Bacteroidales;Bacteroidales_unclassified;Bacteroidales_unclassified;
ZOTU10218	1	1	0	3	1	1	0	0	2	2	0	0	Bacteria;Bacteria_unclassified;Bacteria_unclassified;Bacteria_unclassified;Bacteria_unclassified;Bacteria_unclassified;
ZOTU10219	1	1	3	2	0	2	4	2	1	1	8	1	Bacteria;Bacteroidota;Bacteroidia;Bacteroidales;F082;F082_ge;
ZOTU1022	35	14	50	15	48	26	79	46	19	18	183	51	Bacteria;Bacteroidota;Bacteroidia;Bacteroidales;Rikenellaceae;Rikenellaceae_RC9_gut_group;
ZOTU10220	2	1	0	53	36	1	0	0	27	43	0	0	Bacteria;Gemmatimonadota;BD2-11_terrestrial_group;BD2-11_terrestrial_group_or;BD2-11_terrestrial_group_fa;BD2-11_terrestrial_group_ge;
ZOTU10221	0	0	0	0	2	0	0	0	0	12	0	0	Bacteria;Proteobacteria;Alphaproteobacteria;Alphaproteobacteria_unclassified;Alphaproteobacteria_unclassified;Alphaproteobacteria_unclassified;
ZOTU10222	0	0	0	0	0	0	0	0	0	0	0	0	Bacteria;Verrucomicrobiota;Verrucomicrobiae;Chthoniobacterales;Chthoniobacteraceae;Chthoniobacteraceae_unclassified;
ZOTU10223	3	1	0	6	4	0	0	0	18	18	0	0	Bacteria;Myxococcota;Polyangia;Polyangiales;BIrii41;BIrii41_ge;
ZOTU10224	0	0	0	0	2	0	0	0	0	0	0	0	Bacteria;Firmicutes;Clostridia;Christensenellales;Christensenellaceae;Christensenellaceae_R-7_group;
ZOTU10225	4	5	30	1	9	1	16	7	0	0	7	5	Bacteria;Firmicutes;Negativicutes;Veillonellales-Selenomonadales;Selenomonadaceae;Veillonellaceae_UCG-001;
ZOTU10226	66	14	21	22	15	2	17	5	7	3	17	22	Bacteria;Bacteroidota;Bacteroidia;Bacteroidales;Rikenellaceae;Rikenellaceae_RC9_gut_group;
ZOTU10227	2	1	0	5	17	0	0	0	28	25	0	0	Bacteria;Actinobacteriota;Acidimicrobiia;Actinomarinales;uncultured;uncultured_ge;
ZOTU10228	0	0	0	0	0	0	0	0	0	1	0	0	Bacteria;Bacteria_unclassified;Bacteria_unclassified;Bacteria_unclassified;Bacteria_unclassified;Bacteria_unclassified;
ZOTU10229	0	1	4	0	2	1	9	4	1	0	1	1	Bacteria;Firmicutes;Negativicutes;Veillonellales-Selenomonadales;Selenomonadaceae;Selenomonadaceae_unclassified;
ZOTU1023	84	26	76	26	27	2	32	19	9	17	10	71	Bacteria;Spirochaetota;Spirochaetia;Spirochaetales;Spirochaetaceae;Treponema;
ZOTU10230	0	0	0	0	1	1	0	0	1	5	0	0	Bacteria;Bacteria_unclassified;Bacteria_unclassified;Bacteria_unclassified;Bacteria_unclassified;Bacteria_unclassified;
ZOTU10231	2	1	1	3	5	1	0	0	5	9	0	0	Bacteria;Planctomycetota;Phycisphaerae;Phycisphaerales;Phycisphaeraceae;uncultured;
ZOTU10232	0	0	1	0	0	0	0	0	0	4	0	0	Bacteria;Planctomycetota;Planctomycetes;Pirellulales;Pirellulaceae;Pir4_lineage;
ZOTU10233	10	4	32	20	7	6	2	23	1	1	41	15	Bacteria;Firmicutes;Clostridia;Oscillospirales;Oscillospiraceae;UCG-002;
ZOTU10234	24	3	37	1	16	0	12	1	9	0	85	1	Bacteria;Firmicutes;Clostridia;Oscillospirales;Ruminococcaceae;uncultured;
ZOTU10235	1	0	0	2	1	1	0	0	1	4	0	1	Bacteria;Proteobacteria;Alphaproteobacteria;Rhizobiales;Hyphomicrobiaceae;Hyphomicrobiaceae_unclassified;
ZOTU10236	0	0	0	0	0	1	0	0	0	0	0	1	Bacteria;Verrucomicrobiota;Verrucomicrobiae;Chthoniobacterales;Chthoniobacteraceae;Chthoniobacter;
ZOTU10237	0	1	0	1	1	0	0	0	2	0	6	1	Bacteria;Cyanobacteria;Cyanobacteriia;Synechococcales;Cyanobiaceae;Synechococcus_CC9902;
ZOTU10238	0	0	1	0	0	0	0	0	0	0	0	0	Bacteria;Proteobacteria;Alphaproteobacteria;Micropepsales;Micropepsaceae;uncultured;
ZOTU10239	1	0	0	0	1	0	1	4	0	2	1	0	Bacteria;Actinobacteriota;Thermoleophilia;Gaiellales;uncultured;uncultured_ge;
ZOTU1024	0	0	0	3	1	3	1	2	3	8	13	51	Bacteria;Firmicutes;Clostridia;Lachnospirales;Lachnospiraceae;Lachnospiraceae_unclassified;
ZOTU10240	0	0	0	0	0	0	0	0	0	0	0	0	Bacteria;Actinobacteriota;Thermoleophilia;Gaiellales;Gaiellales_unclassified;Gaiellales_unclassified;
ZOTU10241	0	0	0	0	0	0	0	0	0	1	0	0	Bacteria;Actinobacteriota;Thermoleophilia;Solirubrobacterales;Solirubrobacteraceae;Solirubrobacteraceae_unclassified;
ZOTU10242	0	0	1	0	0	0	0	0	0	0	0	0	Bacteria;Patescibacteria;Saccharimonadia;Saccharimonadales;WWH38;WWH38_ge;
ZOTU10243	5	8	0	3	4	13	0	0	9	8	0	0	Bacteria;Verrucomicrobiota;Kiritimatiellae;WCHB1-41;WCHB1-41_fa;WCHB1-41_ge;
ZOTU10244	1	3	0	0	0	4	0	0	0	0	0	0	Bacteria;Planctomycetota;Planctomycetes;Pirellulales;Pirellulaceae;Pirellulaceae_ge;
ZOTU10245	0	0	0	0	0	0	0	0	0	0	0	0	Bacteria;Bacteria_unclassified;Bacteria_unclassified;Bacteria_unclassified;Bacteria_unclassified;Bacteria_unclassified;
ZOTU10246	1	3	1	0	3	0	0	0	0	3	2	0	Bacteria;Proteobacteria;Alphaproteobacteria;Acetobacterales;Acetobacteraceae;Acidisoma;
ZOTU10247	0	1	4	0	2	0	1	0	0	1	0	0	Bacteria;Acidobacteriota;Vicinamibacteria;Vicinamibacterales;Vicinamibacterales_unclassified;Vicinamibacterales_unclassified;
ZOTU10248	1	0	1	0	1	0	0	0	0	0	1	0	Bacteria;Patescibacteria;Saccharimonadia;Saccharimonadales;WWH38;WWH38_ge;
ZOTU10249	0	3	0	2	0	3	0	0	2	5	0	0	Bacteria;Acidobacteriota;Subgroup_22;Subgroup_22_or;Subgroup_22_fa;Subgroup_22_ge;
ZOTU1025	7	14	33	7	3	0	6	6	1	2	17	2	Bacteria;Firmicutes;Clostridia;Monoglobales;Monoglobaceae;Monoglobus;
ZOTU10250	1	0	1	1	0	0	0	1	0	0	0	0	Bacteria;Verrucomicrobiota;Verrucomicrobiae;Chthoniobacterales;Chthoniobacteraceae;Candidatus_Udaeobacter;
ZOTU10251	0	1	3	0	4	2	0	0	0	2	2	0	Bacteria;Actinobacteriota;Thermoleophilia;Gaiellales;Gaiellales_unclassified;Gaiellales_unclassified;
ZOTU10252	0	0	0	0	0	0	0	0	0	0	0	0	Bacteria;Actinobacteriota;Actinobacteria;Streptomycetales;Streptomycetaceae;Streptomycetaceae_unclassified;
ZOTU10253	0	0	1	2	0	0	0	0	0	0	0	0	Bacteria;Planctomycetota;Phycisphaerae;Tepidisphaerales;WD2101_soil_group;WD2101_soil_group_ge;
ZOTU10254	0	0	0	0	0	2	0	0	0	3	0	0	Bacteria;Latescibacterota;Latescibacterota_cl;Latescibacterota_or;Latescibacterota_fa;Latescibacterota_ge;
ZOTU10255	0	0	0	3	1	1	6	10	0	0	0	0	Bacteria;Acidobacteriota;Holophagae;Subgroup_7;Subgroup_7_fa;Subgroup_7_ge;
ZOTU10256	0	0	1	0	1	1	0	0	0	0	0	1	Bacteria;Methylomirabilota;Methylomirabilia;Rokubacteriales;Rokubacteriales_fa;Rokubacteriales_ge;
ZOTU10257	1	0	4	0	0	0	0	1	0	0	0	0	Bacteria;Proteobacteria;Gammaproteobacteria;Gammaproteobacteria_Incertae_Sedis;Unknown_Family;Acidibacter;
ZOTU10258	0	2	0	0	1	1	0	0	0	3	0	0	Bacteria;Firmicutes;Clostridia;Peptostreptococcales-Tissierellales;Peptostreptococcales-Tissierellales_unclassified;Peptostreptococcales-Tissierellales_unclassified;
ZOTU10259	2	0	1	1	1	1	0	0	0	0	1	0	Bacteria;Firmicutes;Clostridia;Lachnospirales;Lachnospiraceae;Lachnospiraceae_unclassified;
ZOTU1026	1	2	0	0	1	0	0	0	0	0	3	2	Bacteria;Firmicutes;Clostridia;Oscillospirales;Ruminococcaceae;Ruminococcus;
ZOTU10260	4	2	0	87	15	1	0	0	17	24	0	0	Bacteria;Proteobacteria;Alphaproteobacteria;Rhodobacterales;Rhodobacteraceae;Rhodobacteraceae_unclassified;
ZOTU10261	0	2	6	7	0	0	1	0	0	1	4	3	Bacteria;Firmicutes;Clostridia;Lachnospirales;Lachnospiraceae;Lachnospiraceae_unclassified;
ZOTU10262	2	1	0	3	0	3	0	0	7	1	0	0	Bacteria;Chloroflexi;Anaerolineae;Anaerolineales;Anaerolineaceae;uncultured;
ZOTU10263	0	0	0	0	0	0	0	0	0	0	0	0	Bacteria;Bacteria_unclassified;Bacteria_unclassified;Bacteria_unclassified;Bacteria_unclassified;Bacteria_unclassified;
ZOTU10264	2	0	0	2	2	2	2	1	2	11	0	0	Bacteria;Firmicutes;Clostridia;Eubacteriales;Alkalibacteraceae;Alkalibacter;
ZOTU10265	7	2	32	6	9	23	36	64	3	15	81	144	Bacteria;Firmicutes;Clostridia;Lachnospirales;Lachnospiraceae;Lachnospiraceae_unclassified;
ZOTU10266	0	0	0	0	0	0	0	0	0	0	0	0	Bacteria;Firmicutes;Clostridia;Lachnospirales;Lachnospiraceae;Lachnospiraceae_unclassified;
ZOTU10267	2	5	0	22	4	2	0	0	8	24	0	0	Bacteria;Bacteria_unclassified;Bacteria_unclassified;Bacteria_unclassified;Bacteria_unclassified;Bacteria_unclassified;
ZOTU10268	0	1	0	0	0	0	0	0	0	1	0	0	Bacteria;Bacteria_unclassified;Bacteria_unclassified;Bacteria_unclassified;Bacteria_unclassified;Bacteria_unclassified;
ZOTU10269	2	16	6	24	1	5	1	13	0	5	24	42	Bacteria;Firmicutes;Clostridia;Lachnospirales;Lachnospiraceae;Pseudobutyrivibrio;
ZOTU1027	37	47	70	92	77	107	181	418	7	31	52	91	Bacteria;Firmicutes;Clostridia;Oscillospirales;Oscillospirales_fa;Oscillospirales_ge;
ZOTU10270	16	16	0	61	3	9	0	0	36	44	1	0	Bacteria;Bacteria_unclassified;Bacteria_unclassified;Bacteria_unclassified;Bacteria_unclassified;Bacteria_unclassified;
ZOTU10271	0	0	1	2	1	9	12	8	0	0	46	0	Bacteria;Proteobacteria;Gammaproteobacteria;Aeromonadales;Succinivibrionaceae;Ruminobacter;
ZOTU10272	0	4	5	4	2	1	3	2	0	2	6	6	Bacteria;Bacteria_unclassified;Bacteria_unclassified;Bacteria_unclassified;Bacteria_unclassified;Bacteria_unclassified;
ZOTU10273	2	9	4	12	6	6	4	5	0	0	3	3	Bacteria;Firmicutes;Clostridia;Clostridia_unclassified;Clostridia_unclassified;Clostridia_unclassified;
ZOTU10274	0	3	1	4	0	1	0	1	0	0	2	4	Bacteria;Firmicutes;Clostridia;Lachnospirales;Lachnospiraceae;Lachnospiraceae_unclassified;
ZOTU10275	0	0	0	0	3	1	0	0	4	2	0	0	Bacteria;Bacteria_unclassified;Bacteria_unclassified;Bacteria_unclassified;Bacteria_unclassified;Bacteria_unclassified;
ZOTU10276	0	2	0	10	0	1	0	0	5	6	0	0	Bacteria;Acidobacteriota;Subgroup_22;Subgroup_22_or;Subgroup_22_fa;Subgroup_22_ge;
ZOTU10277	3	0	1	32	7	0	0	0	22	16	0	0	Bacteria;Acidobacteriota;Subgroup_22;Subgroup_22_or;Subgroup_22_fa;Subgroup_22_ge;
ZOTU10278	0	0	0	3	5	1	0	0	4	7	0	0	Bacteria;Proteobacteria;Alphaproteobacteria;Alphaproteobacteria_unclassified;Alphaproteobacteria_unclassified;Alphaproteobacteria_unclassified;
ZOTU10279	0	1	0	1	0	0	0	4	0	1	3	3	Bacteria;Firmicutes;Clostridia;Clostridia_unclassified;Clostridia_unclassified;Clostridia_unclassified;
ZOTU1028	15	1	4	4	1	0	2	0	2	1	2	3	Bacteria;Bacteria_unclassified;Bacteria_unclassified;Bacteria_unclassified;Bacteria_unclassified;Bacteria_unclassified;
ZOTU10280	4	6	1	0	1	5	1	3	0	0	3	2	Bacteria;Firmicutes;Clostridia;Oscillospirales;Oscillospiraceae;NK4A214_group;
ZOTU10281	0	0	0	4	10	0	0	0	9	23	0	0	Bacteria;Proteobacteria;Gammaproteobacteria;Oceanospirillales;Nitrincolaceae;Marinobacterium;
ZOTU10282	5	6	5	3	0	7	3	8	1	1	5	3	Bacteria;Firmicutes;Clostridia;Clostridia_unclassified;Clostridia_unclassified;Clostridia_unclassified;
ZOTU10283	0	0	0	0	0	1	0	0	1	2	0	0	Bacteria;Proteobacteria;Gammaproteobacteria;Gammaproteobacteria_unclassified;Gammaproteobacteria_unclassified;Gammaproteobacteria_unclassified;
ZOTU10284	7	12	9	12	8	6	6	6	0	3	12	2	Bacteria;Firmicutes;Clostridia;Oscillospirales;Ruminococcaceae;Ruminococcus;
ZOTU10285	0	0	0	1	0	0	0	0	0	2	0	0	Bacteria;Verrucomicrobiota;Verrucomicrobiae;Pedosphaerales;Pedosphaeraceae;Pedosphaeraceae_unclassified;
ZOTU10286	0	0	0	3	0	0	0	0	0	4	0	0	Bacteria;Acidobacteriota;Vicinamibacteria;Subgroup_17;Subgroup_17_fa;Subgroup_17_ge;
ZOTU10287	0	1	0	3	0	2	0	1	0	0	0	4	Bacteria;Firmicutes;Clostridia;Clostridiales;Clostridiaceae;Clostridiaceae_unclassified;
ZOTU10288	5	4	0	31	3	1	0	0	11	12	1	0	Bacteria;Chloroflexi;Chloroflexia;Chloroflexia_unclassified;Chloroflexia_unclassified;Chloroflexia_unclassified;
ZOTU10289	0	2	0	0	0	0	0	0	0	4	0	0	Bacteria;Proteobacteria;Gammaproteobacteria;Gammaproteobacteria_unclassified;Gammaproteobacteria_unclassified;Gammaproteobacteria_unclassified;
ZOTU1029	4	2	0	2	8	5	2	2	0	0	2	0	Bacteria;Firmicutes;Clostridia;Clostridia_unclassified;Clostridia_unclassified;Clostridia_unclassified;
ZOTU10290	1	0	0	12	4	1	0	0	5	2	0	0	Bacteria;Proteobacteria;Gammaproteobacteria;Cellvibrionales;Halieaceae;Halieaceae_unclassified;
ZOTU10291	1	3	0	0	0	0	0	0	0	1	0	0	Bacteria;Bacteria_unclassified;Bacteria_unclassified;Bacteria_unclassified;Bacteria_unclassified;Bacteria_unclassified;
ZOTU10292	6	10	3	11	3	11	5	7	2	2	19	16	Bacteria;Firmicutes;Clostridia;Lachnospirales;Lachnospiraceae;Butyrivibrio;
ZOTU10293	4	7	7	14	4	7	4	8	0	5	16	32	Bacteria;Firmicutes;Clostridia;Oscillospirales;Oscillospiraceae;UCG-005;
ZOTU10294	17	6	4	3	15	16	10	13	4	9	66	23	Bacteria;Bacteroidota;Bacteroidia;Bacteroidales;Muribaculaceae;Muribaculaceae_ge;
ZOTU10295	1	0	0	1	0	1	0	0	2	0	0	0	Bacteria;Chloroflexi;Chloroflexi_unclassified;Chloroflexi_unclassified;Chloroflexi_unclassified;Chloroflexi_unclassified;
ZOTU10296	0	2	0	19	0	1	0	0	6	11	0	0	Bacteria;Chloroflexi;Anaerolineae;Anaerolineales;Anaerolineaceae;uncultured;
ZOTU10297	1	0	0	1	1	0	0	0	0	1	0	0	Bacteria;Desulfobacterota;Desulfobacterota_unclassified;Desulfobacterota_unclassified;Desulfobacterota_unclassified;Desulfobacterota_unclassified;
ZOTU10298	2	0	1	4	0	2	0	0	0	0	0	2	Bacteria;Firmicutes;Clostridia;Lachnospirales;Lachnospiraceae;Butyrivibrio;
ZOTU10299	0	0	0	0	5	0	0	0	2	58	0	0	Bacteria;Proteobacteria;Gammaproteobacteria;B2M28;B2M28_fa;B2M28_ge;
ZOTU103	12	12	0	2	0	5	0	0	17	12	0	0	Bacteria;Proteobacteria;Gammaproteobacteria;Gammaproteobacteria_unclassified;Gammaproteobacteria_unclassified;Gammaproteobacteria_unclassified;
ZOTU1030	4	1	7	1	24	12	24	19	1	1	26	8	Bacteria;Bacteroidota;Bacteroidia;Bacteroidales;Rikenellaceae;Rikenellaceae_RC9_gut_group;
ZOTU10300	0	2	1	6	0	0	0	0	3	0	0	0	Bacteria;Chloroflexi;Anaerolineae;SBR1031;SBR1031_fa;SBR1031_ge;
ZOTU10301	1	1	0	0	0	0	0	0	1	4	0	0	Bacteria;Proteobacteria;Gammaproteobacteria;Gammaproteobacteria_unclassified;Gammaproteobacteria_unclassified;Gammaproteobacteria_unclassified;
ZOTU10302	0	0	2	3	3	8	3	1	0	6	22	9	Bacteria;Bacteroidota;Bacteroidia;Bacteroidales;Rikenellaceae;Rikenellaceae_RC9_gut_group;
ZOTU10303	0	1	1	0	0	0	0	0	0	0	2	0	Bacteria;Firmicutes;Clostridia;Lachnospirales;Lachnospiraceae;Lachnospiraceae_unclassified;
ZOTU10304	1	9	4	3	6	14	6	8	0	2	11	10	Bacteria;Bacteroidota;Bacteroidia;Bacteroidales;Bacteroidales_unclassified;Bacteroidales_unclassified;
ZOTU10305	0	0	0	0	0	1	0	0	0	7	0	0	Bacteria;Chloroflexi;Anaerolineae;Anaerolineae_unclassified;Anaerolineae_unclassified;Anaerolineae_unclassified;
ZOTU10306	0	0	0	0	0	0	0	0	0	5	0	0	Bacteria;Proteobacteria;Gammaproteobacteria;Gammaproteobacteria_unclassified;Gammaproteobacteria_unclassified;Gammaproteobacteria_unclassified;
ZOTU10307	2	0	0	0	0	3	0	0	0	0	0	0	Bacteria;Chloroflexi;Anaerolineae;Anaerolineae_unclassified;Anaerolineae_unclassified;Anaerolineae_unclassified;
ZOTU10308	2	0	0	10	10	0	0	0	5	12	0	0	Bacteria;Myxococcota;Polyangia;Polyangiales;Sandaracinaceae;Sandaracinaceae_unclassified;
ZOTU10309	1	6	0	2	5	4	0	0	23	17	0	0	Bacteria;Bacteria_unclassified;Bacteria_unclassified;Bacteria_unclassified;Bacteria_unclassified;Bacteria_unclassified;
ZOTU1031	156	42	333	84	347	36	298	313	47	24	70	167	Bacteria;Firmicutes;Negativicutes;Acidaminococcales;Acidaminococcaceae;Succiniclasticum;
ZOTU10310	1	2	0	4	0	0	0	0	1	3	0	0	Bacteria;Desulfobacterota;Desulfobacteria;Desulfobacterales;Desulfosarcinaceae;Desulfosarcinaceae_unclassified;
ZOTU10311	1	0	0	2	2	0	0	0	0	2	0	0	Bacteria;Planctomycetota;Planctomycetes;Pirellulales;Pirellulaceae;Pirellula;
ZOTU10312	1	0	0	2	1	0	0	0	1	4	0	0	Bacteria;Bacteria_unclassified;Bacteria_unclassified;Bacteria_unclassified;Bacteria_unclassified;Bacteria_unclassified;
ZOTU10313	0	0	0	0	0	2	0	0	0	0	0	0	Bacteria;Firmicutes;Clostridia;Lachnospirales;Lachnospiraceae;Lachnospiraceae_unclassified;
ZOTU10314	0	0	0	0	0	0	0	0	0	2	0	0	Bacteria;Proteobacteria;Alphaproteobacteria;Alphaproteobacteria_unclassified;Alphaproteobacteria_unclassified;Alphaproteobacteria_unclassified;
ZOTU10315	0	0	0	0	0	0	0	0	0	3	0	0	Bacteria;Proteobacteria;Gammaproteobacteria;Gammaproteobacteria_unclassified;Gammaproteobacteria_unclassified;Gammaproteobacteria_unclassified;
ZOTU10316	1	0	1	1	1	4	1	5	0	1	7	9	Bacteria;Firmicutes;Clostridia;Lachnospirales;Lachnospiraceae;Lachnospiraceae_unclassified;
ZOTU10317	0	0	0	2	0	0	0	0	0	5	0	0	Bacteria;Proteobacteria;Gammaproteobacteria;Gammaproteobacteria_unclassified;Gammaproteobacteria_unclassified;Gammaproteobacteria_unclassified;
ZOTU10318	1	0	0	0	0	0	0	0	0	1	0	0	Bacteria;Proteobacteria;Gammaproteobacteria;Gammaproteobacteria_unclassified;Gammaproteobacteria_unclassified;Gammaproteobacteria_unclassified;
ZOTU10319	3	0	0	0	6	1	0	0	2	25	0	0	Bacteria;Proteobacteria;Gammaproteobacteria;B2M28;B2M28_fa;B2M28_ge;
ZOTU1032	26	6	31	32	3	4	16	27	6	3	3	47	Bacteria;Bacteroidota;Bacteroidia;Bacteroidales;Prevotellaceae;Prevotella;
ZOTU10320	0	0	0	1	0	0	0	0	0	4	0	0	Bacteria;Acidobacteriota;Acidobacteriae;TSBb06;TSBb06_fa;TSBb06_ge;
ZOTU10321	7	2	0	1	2	2	0	0	2	4	0	0	Bacteria;Zixibacteria;Zixibacteria_cl;Zixibacteria_or;Zixibacteria_fa;Zixibacteria_ge;
ZOTU10322	0	0	0	0	0	0	0	0	1	0	0	0	Bacteria;Bacteroidota;Bacteroidia;Flavobacteriales;Flavobacteriaceae;Flavobacteriaceae_unclassified;
ZOTU10323	2	3	0	0	0	3	0	0	0	6	0	0	Bacteria;Proteobacteria;Alphaproteobacteria;Alphaproteobacteria_unclassified;Alphaproteobacteria_unclassified;Alphaproteobacteria_unclassified;
ZOTU10324	3	5	0	0	0	6	0	0	5	2	0	0	Bacteria;Bacteria_unclassified;Bacteria_unclassified;Bacteria_unclassified;Bacteria_unclassified;Bacteria_unclassified;
ZOTU10325	1	1	0	0	0	0	0	0	0	0	0	0	Bacteria;Nitrospirota;Thermodesulfovibrionia;uncultured;uncultured_fa;uncultured_ge;
ZOTU10326	3	0	0	1	0	2	0	0	1	0	0	0	Bacteria;Bacteria_unclassified;Bacteria_unclassified;Bacteria_unclassified;Bacteria_unclassified;Bacteria_unclassified;
ZOTU10327	1	4	1	2	36	2	0	0	2	10	1	0	Bacteria;Bacteroidota;Ignavibacteria;Ignavibacteriales;Ignavibacteriaceae;Ignavibacterium;
ZOTU10328	0	0	1	5	0	1	0	0	2	2	0	0	Bacteria;Proteobacteria;Gammaproteobacteria;Burkholderiales;Burkholderiales_unclassified;Burkholderiales_unclassified;
ZOTU10329	0	0	0	0	0	0	0	0	0	1	0	0	Bacteria;Proteobacteria;Alphaproteobacteria;Rhizobiales;Rhizobiales_unclassified;Rhizobiales_unclassified;
ZOTU1033	0	0	0	0	2	0	1	0	0	0	0	0	Bacteria;Acidobacteriota;Vicinamibacteria;Vicinamibacterales;uncultured;uncultured_ge;
ZOTU10330	0	3	0	3	0	2	0	0	1	4	1	0	Bacteria;Bacteroidota;Ignavibacteria;Ignavibacteriales;Ignavibacteriaceae;Ignavibacterium;
ZOTU10331	0	0	0	3	0	0	0	0	1	0	0	0	Bacteria;Chloroflexi;Anaerolineae;Anaerolineae_unclassified;Anaerolineae_unclassified;Anaerolineae_unclassified;
ZOTU10332	1	3	0	27	26	4	0	0	8	8	0	0	Bacteria;Acidobacteriota;Vicinamibacteria;Subgroup_17;Subgroup_17_fa;Subgroup_17_ge;
ZOTU10333	5	0	0	0	0	2	0	0	4	3	0	0	Bacteria;Desulfobacterota;Syntrophobacteria;Syntrophobacterales;Syntrophobacteraceae;uncultured;
ZOTU10334	0	0	0	0	0	0	0	0	0	0	0	0	Bacteria;Chloroflexi;Anaerolineae;Anaerolineales;Anaerolineaceae;Anaerolineaceae_unclassified;
ZOTU10335	0	1	0	0	4	1	0	0	1	0	0	0	Bacteria;Proteobacteria;Proteobacteria_unclassified;Proteobacteria_unclassified;Proteobacteria_unclassified;Proteobacteria_unclassified;
ZOTU10336	0	1	0	1	0	0	0	0	2	3	0	0	Bacteria;Actinobacteriota;Acidimicrobiia;Actinomarinales;uncultured;uncultured_ge;
ZOTU10337	3	1	0	2	0	1	0	0	2	0	0	0	Bacteria;Bacteria_unclassified;Bacteria_unclassified;Bacteria_unclassified;Bacteria_unclassified;Bacteria_unclassified;
ZOTU10338	1	0	0	0	0	4	1	0	3	1	0	0	Bacteria;Bacteroidota;SJA-28;SJA-28_or;SJA-28_fa;SJA-28_ge;
ZOTU10339	0	0	0	3	1	0	0	0	1	7	0	0	Bacteria;Proteobacteria;Gammaproteobacteria;Gammaproteobacteria_unclassified;Gammaproteobacteria_unclassified;Gammaproteobacteria_unclassified;
ZOTU1034	3	1	5	9	0	5	2	6	0	0	1	2	Bacteria;Bacteroidota;Bacteroidia;Bacteroidales;Prevotellaceae;Prevotella;
ZOTU10340	0	3	0	0	0	2	0	0	2	2	0	0	Bacteria;Bacteria_unclassified;Bacteria_unclassified;Bacteria_unclassified;Bacteria_unclassified;Bacteria_unclassified;
ZOTU10341	1	1	0	2	0	0	0	0	0	1	0	0	Bacteria;Bacteroidota;Kryptonia;Kryptoniales;BSV26;BSV26_ge;
ZOTU10342	0	0	0	5	2	0	0	0	4	8	0	0	Bacteria;Proteobacteria;Gammaproteobacteria;Gammaproteobacteria_unclassified;Gammaproteobacteria_unclassified;Gammaproteobacteria_unclassified;
ZOTU10343	0	0	0	1	0	2	0	0	0	0	0	0	Bacteria;Proteobacteria;Gammaproteobacteria;Gammaproteobacteria_unclassified;Gammaproteobacteria_unclassified;Gammaproteobacteria_unclassified;
ZOTU10344	0	0	0	3	1	0	0	0	0	0	0	0	Bacteria;Bacteria_unclassified;Bacteria_unclassified;Bacteria_unclassified;Bacteria_unclassified;Bacteria_unclassified;
ZOTU10345	0	2	0	3	2	1	0	0	4	3	0	0	Bacteria;Myxococcota;Polyangia;Polyangiales;Sandaracinaceae;uncultured;
ZOTU10346	6	2	0	3	3	12	0	0	6	12	0	0	Bacteria;Bacteria_unclassified;Bacteria_unclassified;Bacteria_unclassified;Bacteria_unclassified;Bacteria_unclassified;
ZOTU10347	16	14	0	0	0	15	0	0	18	32	0	0	Bacteria;Proteobacteria;Gammaproteobacteria;Burkholderiales;Burkholderiales_unclassified;Burkholderiales_unclassified;
ZOTU10348	0	0	0	0	0	0	0	0	0	0	0	0	Bacteria;Proteobacteria;Gammaproteobacteria;Burkholderiales;Burkholderiales_unclassified;Burkholderiales_unclassified;
ZOTU10349	0	0	0	0	0	0	0	0	0	1	0	0	Bacteria;Bacteroidota;Bacteroidia;Bacteroidales;Bacteroidales_unclassified;Bacteroidales_unclassified;
ZOTU1035	49	8	25	54	7	1	18	10	6	3	32	38	Bacteria;Bacteroidota;Bacteroidia;Bacteroidales;Rikenellaceae;U29-B03;
ZOTU10350	0	0	0	0	0	0	0	0	0	1	0	0	Bacteria;Myxococcota;Polyangia;Polyangiales;Polyangiales_unclassified;Polyangiales_unclassified;
ZOTU10351	0	0	0	0	0	0	0	0	1	0	0	0	Bacteria;Actinobacteriota;Actinobacteriota_unclassified;Actinobacteriota_unclassified;Actinobacteriota_unclassified;Actinobacteriota_unclassified;
ZOTU10352	1	0	0	0	0	0	0	0	0	0	0	0	Bacteria;Acidobacteriota;Acidobacteriota_unclassified;Acidobacteriota_unclassified;Acidobacteriota_unclassified;Acidobacteriota_unclassified;
ZOTU10353	2	2	0	4	0	0	0	0	3	9	0	0	Bacteria;Proteobacteria;Gammaproteobacteria;Gammaproteobacteria_unclassified;Gammaproteobacteria_unclassified;Gammaproteobacteria_unclassified;
ZOTU10354	1	1	0	0	2	4	0	0	0	0	0	0	Bacteria;LCP-89;LCP-89_cl;LCP-89_or;LCP-89_fa;LCP-89_ge;
ZOTU10355	0	0	0	1	1	2	0	0	2	2	0	0	Bacteria;Bacteria_unclassified;Bacteria_unclassified;Bacteria_unclassified;Bacteria_unclassified;Bacteria_unclassified;
ZOTU10356	1	0	0	0	0	1	0	0	1	0	0	0	Bacteria;Bacteria_unclassified;Bacteria_unclassified;Bacteria_unclassified;Bacteria_unclassified;Bacteria_unclassified;
ZOTU10357	0	0	1	6	3	0	0	0	2	6	0	0	Bacteria;Planctomycetota;Planctomycetes;Planctomycetales;Planctomycetales_unclassified;Planctomycetales_unclassified;
ZOTU10358	1	5	0	2	2	1	0	0	0	5	0	0	Bacteria;Planctomycetota;Planctomycetes;Pirellulales;Pirellulaceae;Blastopirellula;
ZOTU10359	0	0	0	0	0	0	0	0	0	0	0	0	Bacteria;Gemmatimonadota;AKAU4049;AKAU4049_or;AKAU4049_fa;AKAU4049_ge;
ZOTU1036	4	0	0	0	0	0	0	0	0	0	0	0	Bacteria;Firmicutes;Clostridia;Oscillospirales;Ethanoligenenaceae;Incertae_Sedis;
ZOTU10360	1	2	0	3	0	3	0	0	0	2	0	0	Bacteria;Proteobacteria;Gammaproteobacteria;Steroidobacterales;Steroidobacteraceae;uncultured;
ZOTU10361	0	0	0	2	4	0	0	0	1	2	0	0	Bacteria;Desulfobacterota;Desulfobacteria;Desulfobacterales;Desulfobacterales_unclassified;Desulfobacterales_unclassified;
ZOTU10362	3	2	0	10	0	9	0	0	6	4	0	0	Bacteria;Bacteria_unclassified;Bacteria_unclassified;Bacteria_unclassified;Bacteria_unclassified;Bacteria_unclassified;
ZOTU10363	1	2	0	1	0	6	0	0	2	6	0	0	Bacteria;Proteobacteria;Gammaproteobacteria;Gammaproteobacteria_unclassified;Gammaproteobacteria_unclassified;Gammaproteobacteria_unclassified;
ZOTU10364	0	2	0	3	5	0	0	0	4	4	0	0	Bacteria;Bacteria_unclassified;Bacteria_unclassified;Bacteria_unclassified;Bacteria_unclassified;Bacteria_unclassified;
ZOTU10365	0	0	0	0	0	0	0	0	0	0	0	0	Bacteria;Bacteria_unclassified;Bacteria_unclassified;Bacteria_unclassified;Bacteria_unclassified;Bacteria_unclassified;
ZOTU10366	0	0	0	3	0	0	0	0	0	5	0	0	Bacteria;Proteobacteria;Gammaproteobacteria;Gammaproteobacteria_unclassified;Gammaproteobacteria_unclassified;Gammaproteobacteria_unclassified;
ZOTU10367	3	0	0	1	5	2	0	0	4	8	0	0	Bacteria;Actinobacteriota;Acidimicrobiia;Actinomarinales;Actinomarinales_unclassified;Actinomarinales_unclassified;
ZOTU10368	0	0	0	0	2	3	0	0	0	3	0	0	Bacteria;Calditrichota;Calditrichia;Calditrichales;Calditrichaceae;Calorithrix;
ZOTU10369	1	9	2	20	17	7	2	0	7	62	1	1	Bacteria;Desulfobacterota;Desulfuromonadia;Desulfuromonadia_or;Desulfuromonadia_or_unclassified;Desulfuromonadia_or_unclassified;
ZOTU1037	6	5	1	6	1	2	0	1	8	5	10	16	Bacteria;Bacteria_unclassified;Bacteria_unclassified;Bacteria_unclassified;Bacteria_unclassified;Bacteria_unclassified;
ZOTU10370	0	0	0	1	0	0	0	0	0	1	0	0	Bacteria;Bacteria_unclassified;Bacteria_unclassified;Bacteria_unclassified;Bacteria_unclassified;Bacteria_unclassified;
ZOTU10371	4	1	0	0	0	5	0	0	3	4	0	0	Bacteria;Proteobacteria;Gammaproteobacteria;SZB30;SZB30_fa;SZB30_ge;
ZOTU10372	0	0	0	0	0	0	0	0	0	0	0	0	Bacteria;Proteobacteria;Alphaproteobacteria;Alphaproteobacteria_unclassified;Alphaproteobacteria_unclassified;Alphaproteobacteria_unclassified;
ZOTU10373	0	0	0	0	0	0	0	0	0	1	0	0	Bacteria;Bacteroidota;Bacteroidia;Cytophagales;Microscillaceae;Ohtaekwangia;
ZOTU10374	19	6	0	81	4	6	0	0	26	19	0	0	Bacteria;Nitrospinota;P9X2b3D02;P9X2b3D02_or;P9X2b3D02_fa;P9X2b3D02_ge;
ZOTU10375	0	1	0	0	0	0	0	0	4	2	0	0	Bacteria;Proteobacteria;Alphaproteobacteria;Rhizobiales;Methyloligellaceae;Methyloligellaceae_ge;
ZOTU10376	2	6	0	5	0	3	0	0	4	4	0	0	Bacteria;Chloroflexi;Anaerolineae;Anaerolineales;Anaerolineaceae;uncultured;
ZOTU10377	0	1	0	1	0	0	0	0	0	0	0	0	Bacteria;Proteobacteria;Alphaproteobacteria;Alphaproteobacteria_unclassified;Alphaproteobacteria_unclassified;Alphaproteobacteria_unclassified;
ZOTU10378	0	0	0	0	0	1	0	0	0	0	0	0	Bacteria;Chloroflexi;Anaerolineae;uncultured;uncultured_fa;uncultured_ge;
ZOTU10379	1	7	0	7	1	2	0	0	8	16	0	0	Bacteria;Bacteria_unclassified;Bacteria_unclassified;Bacteria_unclassified;Bacteria_unclassified;Bacteria_unclassified;
ZOTU1038	13	16	11	7	2	10	10	12	7	6	30	17	Bacteria;Firmicutes;Clostridia;Oscillospirales;Oscillospiraceae;NK4A214_group;
ZOTU10380	0	0	0	0	0	2	0	0	0	0	0	0	Bacteria;Proteobacteria;Gammaproteobacteria;Steroidobacterales;Steroidobacteraceae;Steroidobacteraceae_unclassified;
ZOTU10381	0	0	0	0	1	0	0	0	1	0	0	0	Bacteria;Bacteria_unclassified;Bacteria_unclassified;Bacteria_unclassified;Bacteria_unclassified;Bacteria_unclassified;
ZOTU10382	0	0	0	0	0	0	0	0	0	0	0	0	Bacteria;Proteobacteria;Gammaproteobacteria;Burkholderiales;Burkholderiales_unclassified;Burkholderiales_unclassified;
ZOTU10383	5	2	1	8	6	2	0	0	1	8	1	0	Bacteria;Proteobacteria;Alphaproteobacteria;Rhizobiales;Rhizobiaceae;Rhizobiaceae_unclassified;
ZOTU10384	1	2	0	0	2	4	0	0	0	2	0	0	Bacteria;Chloroflexi;Anaerolineae;SBR1031;SBR1031_fa;SBR1031_ge;
ZOTU10385	1	0	0	0	0	0	0	0	0	2	0	0	Bacteria;Bacteroidota;Bacteroidia;Bacteroidia_unclassified;Bacteroidia_unclassified;Bacteroidia_unclassified;
ZOTU10386	0	1	1	1	0	0	0	0	0	2	0	0	Bacteria;Bacteroidota;Bacteroidia;Bacteroidales;Bacteroidales_unclassified;Bacteroidales_unclassified;
ZOTU10387	0	0	0	1	0	1	0	0	0	1	0	0	Bacteria;Proteobacteria;Gammaproteobacteria;Gammaproteobacteria_unclassified;Gammaproteobacteria_unclassified;Gammaproteobacteria_unclassified;
ZOTU10388	1	0	0	3	0	4	0	0	2	1	0	0	Bacteria;Proteobacteria;Gammaproteobacteria;PLTA13;PLTA13_fa;PLTA13_ge;
ZOTU10389	1	0	0	0	0	0	0	0	0	21	0	0	Bacteria;Acidobacteriota;Vicinamibacteria;Vicinamibacterales;Vicinamibacteraceae;Vicinamibacteraceae_ge;
ZOTU1039	23	16	22	23	32	16	25	27	6	10	28	38	Bacteria;Bacteroidota;Bacteroidia;Bacteroidales;Bacteroidales_unclassified;Bacteroidales_unclassified;
ZOTU10390	0	1	0	2	0	1	0	0	1	7	0	0	Bacteria;Desulfobacterota;Desulfuromonadia;Desulfuromonadia_or;Desulfuromonadaceae;Trichloromonas;
ZOTU10391	0	0	0	0	0	1	0	0	0	0	0	0	Bacteria;Bacteria_unclassified;Bacteria_unclassified;Bacteria_unclassified;Bacteria_unclassified;Bacteria_unclassified;
ZOTU10392	4	0	1	1	5	12	0	0	7	10	0	0	Bacteria;MBNT15;MBNT15_cl;MBNT15_or;MBNT15_fa;MBNT15_ge;
ZOTU10393	8	2	0	1	0	5	0	0	13	3	0	0	Bacteria;Desulfobacterota;Desulfobacteria;Desulfobacterales;Desulfobacterales_unclassified;Desulfobacterales_unclassified;
ZOTU10394	6	1	0	97	9	0	0	0	50	165	0	1	Bacteria;Proteobacteria;Gammaproteobacteria;EPR3968-O8a-Bc78;EPR3968-O8a-Bc78_fa;EPR3968-O8a-Bc78_ge;
ZOTU10395	3	1	0	3	0	1	0	0	3	2	0	0	Bacteria;Bacteria_unclassified;Bacteria_unclassified;Bacteria_unclassified;Bacteria_unclassified;Bacteria_unclassified;
ZOTU10396	1	1	0	13	1	0	0	0	11	7	0	0	Bacteria;Campilobacterota;Campylobacteria;Campylobacterales;Campylobacterales_unclassified;Campylobacterales_unclassified;
ZOTU10397	0	0	0	8	0	2	0	0	0	1	0	0	Bacteria;Bacteria_unclassified;Bacteria_unclassified;Bacteria_unclassified;Bacteria_unclassified;Bacteria_unclassified;
ZOTU10398	1	0	0	1	0	2	0	0	0	0	0	0	Bacteria;Bacteria_unclassified;Bacteria_unclassified;Bacteria_unclassified;Bacteria_unclassified;Bacteria_unclassified;
ZOTU10399	4	4	0	24	7	8	0	0	9	10	0	0	Bacteria;Planctomycetota;OM190;OM190_or;OM190_fa;OM190_ge;
ZOTU104	174	35	1807	23	39	3	45	7	73	11	1405	25	Bacteria;Bacteroidota;Bacteroidia;Bacteroidales;Bacteroidales_BS11_gut_group;Bacteroidales_BS11_gut_group_ge;
ZOTU1040	0	0	0	0	0	1	0	0	0	0	2	0	Bacteria;Firmicutes;Clostridia;Lachnospirales;Lachnospiraceae;Lachnospiraceae_unclassified;
ZOTU10400	0	0	0	2	2	0	0	0	0	2	0	0	Bacteria;Proteobacteria;Gammaproteobacteria;Gammaproteobacteria_unclassified;Gammaproteobacteria_unclassified;Gammaproteobacteria_unclassified;
ZOTU10401	0	0	0	6	2	0	0	0	1	0	0	0	Bacteria;Planctomycetota;Planctomycetes;Pirellulales;Pirellulaceae;Pirellulaceae_unclassified;
ZOTU10402	6	4	0	3	1	1	0	0	7	3	0	0	Bacteria;Desulfobacterota;Desulfobacteria;Desulfobacterales;Desulfolunaceae;Desulfofaba;
ZOTU10403	1	1	0	1	1	0	0	0	1	6	0	0	Bacteria;Bacteria_unclassified;Bacteria_unclassified;Bacteria_unclassified;Bacteria_unclassified;Bacteria_unclassified;
ZOTU10404	2	1	0	20	1	0	0	0	1	6	0	0	Bacteria;Proteobacteria;Gammaproteobacteria;Burkholderiales;Burkholderiales_unclassified;Burkholderiales_unclassified;
ZOTU10405	0	0	0	0	1	1	0	0	2	3	1	0	Bacteria;NB1-j;NB1-j_cl;NB1-j_or;NB1-j_fa;NB1-j_ge;
ZOTU10406	0	0	0	12	9	0	0	0	6	4	0	0	Bacteria;Proteobacteria;Gammaproteobacteria;Cellvibrionales;Spongiibacteraceae;Spongiibacteraceae_unclassified;
ZOTU10407	0	0	0	0	0	0	0	0	0	0	0	0	Bacteria;Bacteria_unclassified;Bacteria_unclassified;Bacteria_unclassified;Bacteria_unclassified;Bacteria_unclassified;
ZOTU10408	2	3	0	12	1	5	0	0	3	4	0	0	Bacteria;Latescibacterota;Latescibacteria;Latescibacterales;Latescibacteraceae;Latescibacteraceae_ge;
ZOTU10409	1	1	0	1	1	2	0	0	0	6	0	0	Bacteria;Desulfobacterota;Desulfobacteria;Desulfobacterales;Desulfobacterales_unclassified;Desulfobacterales_unclassified;
ZOTU1041	0	0	0	0	0	0	0	0	0	0	0	0	Bacteria;Firmicutes;Clostridia;Clostridia_unclassified;Clostridia_unclassified;Clostridia_unclassified;
ZOTU10410	0	2	0	1	1	0	0	0	0	2	0	0	Bacteria;Proteobacteria;Alphaproteobacteria;Rhodobacterales;Rhodobacteraceae;Rhodobacteraceae_unclassified;
ZOTU10411	0	0	0	0	0	0	0	0	0	0	0	0	Bacteria;Bacteria_unclassified;Bacteria_unclassified;Bacteria_unclassified;Bacteria_unclassified;Bacteria_unclassified;
ZOTU10412	0	0	0	0	0	1	0	0	0	0	0	0	Bacteria;Bacteria_unclassified;Bacteria_unclassified;Bacteria_unclassified;Bacteria_unclassified;Bacteria_unclassified;
ZOTU10413	8	7	0	7	0	17	0	0	10	5	0	0	Bacteria;Bacteria_unclassified;Bacteria_unclassified;Bacteria_unclassified;Bacteria_unclassified;Bacteria_unclassified;
ZOTU10414	0	0	0	0	0	0	0	0	0	0	0	0	Bacteria;Proteobacteria;Gammaproteobacteria;Burkholderiales;Burkholderiales_unclassified;Burkholderiales_unclassified;
ZOTU10415	0	1	0	1	0	3	0	0	1	2	0	0	Bacteria;Firmicutes;Clostridia;Lachnospirales;Lachnospiraceae;Lachnospiraceae_unclassified;
ZOTU10416	0	0	0	0	0	0	0	0	0	0	0	0	Bacteria;Latescibacterota;Latescibacterota_cl;Latescibacterota_or;Latescibacterota_fa;Latescibacterota_ge;
ZOTU10417	0	2	0	2	2	0	0	0	2	1	0	0	Bacteria;Proteobacteria;Gammaproteobacteria;Gammaproteobacteria_unclassified;Gammaproteobacteria_unclassified;Gammaproteobacteria_unclassified;
ZOTU10418	0	1	0	0	1	0	0	0	1	4	0	0	Bacteria;Acidobacteriota;Thermoanaerobaculia;Thermoanaerobaculales;Thermoanaerobaculaceae;Subgroup_10;
ZOTU10419	0	0	0	0	4	0	0	0	0	0	0	1	Bacteria;Spirochaetota;Spirochaetia;Spirochaetales;Spirochaetaceae;Treponema;
ZOTU1042	7	17	9	23	2	3	22	10	1	16	43	39	Bacteria;Firmicutes;Clostridia;Oscillospirales;Ruminococcaceae;Ruminococcaceae_ge;
ZOTU10420	6	12	0	0	4	27	0	0	5	17	0	0	Bacteria;Acidobacteriota;Subgroup_21;Subgroup_21_or;Subgroup_21_fa;Subgroup_21_ge;
ZOTU10421	0	0	0	0	0	0	0	0	0	0	0	0	Bacteria;Bacteria_unclassified;Bacteria_unclassified;Bacteria_unclassified;Bacteria_unclassified;Bacteria_unclassified;
ZOTU10422	0	0	0	0	0	3	0	0	0	0	0	0	Bacteria;Desulfobacterota;Desulfobacterota_unclassified;Desulfobacterota_unclassified;Desulfobacterota_unclassified;Desulfobacterota_unclassified;
ZOTU10423	1	0	0	6	0	1	0	0	12	1	0	0	Bacteria;Desulfobacterota;Desulfobacterota_unclassified;Desulfobacterota_unclassified;Desulfobacterota_unclassified;Desulfobacterota_unclassified;
ZOTU10424	15	0	0	1	4	3	0	0	3	0	0	0	Bacteria;Proteobacteria;Gammaproteobacteria;Burkholderiales;Oxalobacteraceae;Oxalobacteraceae_unclassified;
ZOTU10425	0	0	0	0	0	0	0	0	1	0	0	0	Bacteria;Bacteria_unclassified;Bacteria_unclassified;Bacteria_unclassified;Bacteria_unclassified;Bacteria_unclassified;
ZOTU10426	0	1	0	0	1	0	0	0	0	1	0	0	Bacteria;Planctomycetota;Planctomycetes;Pirellulales;Pirellulaceae;Pirellulaceae_ge;
ZOTU10427	5	2	0	1	1	5	0	0	6	11	0	0	Bacteria;Planctomycetota;Planctomycetes;Pirellulales;Pirellulaceae;Pirellulaceae_unclassified;
ZOTU10428	0	0	0	1	1	0	1	1	3	1	0	0	Bacteria;Bacteroidota;Bacteroidia;Flavobacteriales;Flavobacteriaceae;Flavobacterium;
ZOTU10429	0	0	0	0	1	1	0	0	1	0	0	0	Bacteria;Proteobacteria;Gammaproteobacteria;Gammaproteobacteria_unclassified;Gammaproteobacteria_unclassified;Gammaproteobacteria_unclassified;
ZOTU1043	44	21	26	24	15	13	14	16	1	0	2	2	Bacteria;Bacteroidota;Bacteroidia;Bacteroidales;Bacteroidales_UCG-001;Bacteroidales_UCG-001_ge;
ZOTU10430	4	3	0	1	3	0	0	0	10	3	0	0	Bacteria;Firmicutes;Clostridia;Clostridia_or;Hungateiclostridiaceae;Hungateiclostridiaceae_ge;
ZOTU10431	5	2	0	0	9	7	0	0	3	5	0	0	Bacteria;Proteobacteria;Gammaproteobacteria;Gammaproteobacteria_unclassified;Gammaproteobacteria_unclassified;Gammaproteobacteria_unclassified;
ZOTU10432	0	0	1	0	0	0	0	0	2	6	0	0	Bacteria;Desulfobacterota;Desulfuromonadia;Desulfuromonadia_or;Geopsychrobacteraceae;Pelobacter;
ZOTU10433	2	7	0	0	0	0	0	0	1	18	0	0	Bacteria;Bacteria_unclassified;Bacteria_unclassified;Bacteria_unclassified;Bacteria_unclassified;Bacteria_unclassified;
ZOTU10434	1	1	0	5	0	1	0	0	2	8	0	0	Bacteria;Desulfobacterota;Desulfobacterota_unclassified;Desulfobacterota_unclassified;Desulfobacterota_unclassified;Desulfobacterota_unclassified;
ZOTU10435	0	0	0	0	0	0	0	0	0	0	0	0	Bacteria;Bacteroidota;Bacteroidia;Bacteroidia_unclassified;Bacteroidia_unclassified;Bacteroidia_unclassified;
ZOTU10436	0	0	0	1	0	0	0	0	1	0	0	0	Bacteria;Bacteria_unclassified;Bacteria_unclassified;Bacteria_unclassified;Bacteria_unclassified;Bacteria_unclassified;
ZOTU10437	0	0	0	0	0	0	0	0	0	0	0	0	Bacteria;Planctomycetota;Planctomycetes;Gemmatales;Gemmataceae;Gemmata;
ZOTU10438	0	2	0	10	3	2	0	0	3	3	0	0	Bacteria;Actinobacteriota;Acidimicrobiia;Microtrichales;Ilumatobacteraceae;Ilumatobacteraceae_unclassified;
ZOTU10439	0	0	0	0	0	0	0	0	0	1	0	0	Bacteria;Desulfobacterota;Desulfobacterota_unclassified;Desulfobacterota_unclassified;Desulfobacterota_unclassified;Desulfobacterota_unclassified;
ZOTU1044	47	37	70	52	43	20	50	33	3	1	9	7	Bacteria;Firmicutes;Clostridia;Clostridia_UCG-014;Clostridia_UCG-014_fa;Clostridia_UCG-014_ge;
ZOTU10440	0	0	0	0	0	0	0	0	0	0	0	0	Bacteria;Bacteria_unclassified;Bacteria_unclassified;Bacteria_unclassified;Bacteria_unclassified;Bacteria_unclassified;
ZOTU10441	4	0	1	1	1	2	0	0	5	6	0	0	Bacteria;Proteobacteria;Gammaproteobacteria;Gammaproteobacteria_unclassified;Gammaproteobacteria_unclassified;Gammaproteobacteria_unclassified;
ZOTU10442	43	6	0	8	3	33	0	0	41	16	0	0	Bacteria;Bacteria_unclassified;Bacteria_unclassified;Bacteria_unclassified;Bacteria_unclassified;Bacteria_unclassified;
ZOTU10443	0	0	0	1	0	0	0	0	1	1	0	0	Bacteria;Proteobacteria;Gammaproteobacteria;Gammaproteobacteria_unclassified;Gammaproteobacteria_unclassified;Gammaproteobacteria_unclassified;
ZOTU10444	2	2	0	0	0	4	0	0	4	1	0	0	Bacteria;Desulfobacterota;Syntrophobacteria;Syntrophobacterales;Syntrophobacteraceae;Syntrophobacteraceae_unclassified;
ZOTU10445	1	0	0	18	1	0	0	0	30	2	0	0	Bacteria;Actinobacteriota;Acidimicrobiia;Actinomarinales;uncultured;uncultured_ge;
ZOTU10446	0	0	0	0	0	0	0	0	0	0	0	0	Bacteria;Acidobacteriota;Vicinamibacteria;Vicinamibacterales;uncultured;uncultured_ge;
ZOTU10447	0	1	0	1	0	0	0	0	1	0	0	0	Bacteria;Actinobacteriota;Acidimicrobiia;Microtrichales;Ilumatobacteraceae;Ilumatobacteraceae_unclassified;
ZOTU10448	0	0	0	0	1	0	0	0	1	1	0	0	Bacteria;Proteobacteria;Alphaproteobacteria;Sphingomonadales;Sphingomonadaceae;Parablastomonas;
ZOTU10449	0	1	0	1	0	0	0	0	1	1	0	0	Bacteria;Acidobacteriota;Thermoanaerobaculia;Thermoanaerobaculales;Thermoanaerobaculaceae;Subgroup_10;
ZOTU1045	20	8	8	25	11	6	16	12	5	1	6	52	Bacteria;Bacteroidota;Bacteroidia;Bacteroidales;Bacteroidales_UCG-001;Bacteroidales_UCG-001_ge;
ZOTU10450	2	1	0	5	3	1	0	0	1	7	0	0	Bacteria;Bacteria_unclassified;Bacteria_unclassified;Bacteria_unclassified;Bacteria_unclassified;Bacteria_unclassified;
ZOTU10451	0	0	0	0	0	0	0	0	1	0	0	0	Bacteria;Proteobacteria;Gammaproteobacteria;Gammaproteobacteria_unclassified;Gammaproteobacteria_unclassified;Gammaproteobacteria_unclassified;
ZOTU10452	0	0	0	1	0	0	0	0	1	2	0	0	Bacteria;Bacteroidota;Bacteroidia;Bacteroidales;Prolixibacteraceae;Mangrovibacterium;
ZOTU10453	2	0	1	10	3	1	0	0	12	12	0	0	Bacteria;Myxococcota;Polyangia;Polyangiales;Sandaracinaceae;uncultured;
ZOTU10454	1	0	0	0	0	0	0	0	0	1	0	0	Bacteria;Bacteroidota;Bacteroidia;Bacteroidia_unclassified;Bacteroidia_unclassified;Bacteroidia_unclassified;
ZOTU10455	0	1	0	0	0	0	0	0	0	0	0	0	Bacteria;Proteobacteria;Gammaproteobacteria;Gammaproteobacteria_unclassified;Gammaproteobacteria_unclassified;Gammaproteobacteria_unclassified;
ZOTU10456	0	0	0	2	3	0	0	0	5	1	0	0	Bacteria;Proteobacteria;Gammaproteobacteria;Oceanospirillales;Nitrincolaceae;Marinobacterium;
ZOTU10457	0	0	0	2	2	2	0	0	3	8	0	0	Bacteria;Bacteria_unclassified;Bacteria_unclassified;Bacteria_unclassified;Bacteria_unclassified;Bacteria_unclassified;
ZOTU10458	0	0	0	1	0	0	0	0	1	0	0	0	Bacteria;Myxococcota;Polyangia;Polyangia_unclassified;Polyangia_unclassified;Polyangia_unclassified;
ZOTU10459	0	0	0	0	0	0	0	0	0	0	0	0	Bacteria;Chloroflexi;Anaerolineae;Anaerolineales;Anaerolineaceae;uncultured;
ZOTU1046	38	34	123	37	36	6	68	52	4	2	69	27	Bacteria;Bacteroidota;Bacteroidia;Bacteroidales;Rikenellaceae;Rikenellaceae_RC9_gut_group;
ZOTU10460	1	1	0	2	1	4	0	0	2	1	0	0	Bacteria;Bacteria_unclassified;Bacteria_unclassified;Bacteria_unclassified;Bacteria_unclassified;Bacteria_unclassified;
ZOTU10461	0	0	0	2	1	0	0	0	2	1	0	0	Bacteria;Acidobacteriota;Acidobacteriae;PAUC26f;PAUC26f_fa;PAUC26f_ge;
ZOTU10462	2	1	0	15	0	0	0	0	2	6	0	0	Bacteria;Desulfobacterota;Syntrophobacteria;Syntrophobacterales;Syntrophobacteraceae;Desulfoglaeba;
ZOTU10463	2	0	0	3	0	0	0	0	1	0	0	0	Bacteria;Proteobacteria;Gammaproteobacteria;Burkholderiales;Burkholderiales_unclassified;Burkholderiales_unclassified;
ZOTU10464	2	3	0	2	1	0	0	0	5	4	0	0	Bacteria;Bacteria_unclassified;Bacteria_unclassified;Bacteria_unclassified;Bacteria_unclassified;Bacteria_unclassified;
ZOTU10465	0	0	0	1	1	0	0	0	0	0	0	0	Bacteria;Actinobacteriota;Thermoleophilia;Gaiellales;uncultured;uncultured_ge;
ZOTU10466	0	2	0	0	0	4	0	0	0	0	0	0	Bacteria;Proteobacteria;Gammaproteobacteria;Steroidobacterales;Steroidobacteraceae;uncultured;
ZOTU10467	0	0	0	0	0	0	0	0	0	0	0	0	Bacteria;Myxococcota;Polyangia;Polyangiales;Sandaracinaceae;uncultured;
ZOTU10468	0	2	0	1	1	0	0	0	0	1	0	0	Bacteria;Proteobacteria;Gammaproteobacteria;Gammaproteobacteria_unclassified;Gammaproteobacteria_unclassified;Gammaproteobacteria_unclassified;
ZOTU10469	10	5	0	2	1	9	0	0	9	9	0	0	Bacteria;Acidobacteriota;Subgroup_21;Subgroup_21_or;Subgroup_21_fa;Subgroup_21_ge;
ZOTU1047	10	4	5	12	5	5	12	4	3	1	8	14	Bacteria;Bacteroidota;Bacteroidia;Bacteroidales;Prevotellaceae;Prevotellaceae_UCG-003;
ZOTU10470	9	9	0	15	4	25	0	0	36	21	0	0	Bacteria;Bacteria_unclassified;Bacteria_unclassified;Bacteria_unclassified;Bacteria_unclassified;Bacteria_unclassified;
ZOTU10471	0	0	0	1	0	0	0	0	0	1	0	0	Bacteria;Proteobacteria;Gammaproteobacteria;Gammaproteobacteria_unclassified;Gammaproteobacteria_unclassified;Gammaproteobacteria_unclassified;
ZOTU10472	2	0	0	3	0	0	0	0	1	8	0	0	Bacteria;Bacteria_unclassified;Bacteria_unclassified;Bacteria_unclassified;Bacteria_unclassified;Bacteria_unclassified;
ZOTU10473	2	0	0	7	3	2	0	0	8	8	0	0	Bacteria;Proteobacteria;Gammaproteobacteria;Gammaproteobacteria_unclassified;Gammaproteobacteria_unclassified;Gammaproteobacteria_unclassified;
ZOTU10474	0	0	0	0	0	0	0	0	1	0	0	0	Bacteria;Chloroflexi;Anaerolineae;Anaerolineales;Anaerolineaceae;uncultured;
ZOTU10475	3	0	0	0	0	2	0	0	1	0	0	0	Bacteria;Bacteria_unclassified;Bacteria_unclassified;Bacteria_unclassified;Bacteria_unclassified;Bacteria_unclassified;
ZOTU10476	0	2	0	5	1	1	3	0	38	2	0	0	Bacteria;Actinobacteriota;Actinobacteria;Kineosporiales;Kineosporiaceae;Kineosporiaceae_unclassified;
ZOTU10477	0	2	1	0	0	2	0	0	1	2	0	1	Bacteria;Firmicutes;Clostridia;Lachnospirales;Lachnospiraceae;Lachnospiraceae_unclassified;
ZOTU10478	0	0	0	0	0	13	0	0	2	0	0	0	Bacteria;Desulfobacterota;Syntrophia;Syntrophales;Syntrophaceae;Syntrophus;
ZOTU10479	3	4	0	2	0	1	0	0	0	3	0	0	Bacteria;Proteobacteria;Gammaproteobacteria;Methylococcales;Methylomonadaceae;Methylosarcina;
ZOTU1048	8	2	3	4	14	8	7	5	5	4	17	7	Bacteria;Firmicutes;Clostridia;Lachnospirales;Lachnospiraceae;Lachnospiraceae_unclassified;
ZOTU10480	0	0	0	0	1	0	0	0	0	1	0	0	Bacteria;Bacteroidota;Bacteroidia;Cytophagales;Microscillaceae;uncultured;
ZOTU10481	0	0	0	0	0	1	0	0	0	0	0	0	Bacteria;Bacteria_unclassified;Bacteria_unclassified;Bacteria_unclassified;Bacteria_unclassified;Bacteria_unclassified;
ZOTU10482	1	3	0	2	0	13	0	0	0	5	0	0	Bacteria;Desulfobacterota;Desulfobacterota_unclassified;Desulfobacterota_unclassified;Desulfobacterota_unclassified;Desulfobacterota_unclassified;
ZOTU10483	0	3	0	1	1	1	0	0	2	0	0	0	Bacteria;Bacteroidota;Ignavibacteria;Ignavibacteriales;Ignavibacteriales_unclassified;Ignavibacteriales_unclassified;
ZOTU10484	5	3	0	0	1	5	0	0	7	7	0	0	Bacteria;Chloroflexi;Anaerolineae;Anaerolineales;Anaerolineaceae;uncultured;
ZOTU10485	3	2	0	3	2	1	0	0	10	5	0	0	Bacteria;Acidobacteriota;Thermoanaerobaculia;Thermoanaerobaculales;Thermoanaerobaculaceae;Subgroup_23;
ZOTU10486	0	1	0	0	3	0	0	1	1	1	0	0	Bacteria;Proteobacteria;Alphaproteobacteria;Holosporales;Holosporaceae;uncultured;
ZOTU10487	0	3	0	0	0	0	0	0	0	2	0	0	Bacteria;Proteobacteria;Alphaproteobacteria;Defluviicoccales;Defluviicoccaceae;Defluviicoccus;
ZOTU10488	2	1	0	1	0	1	0	0	4	0	0	0	Bacteria;Desulfobacterota;Desulfobacteria;Desulfobacterales;Desulfobacterales_unclassified;Desulfobacterales_unclassified;
ZOTU10489	3	1	0	16	2	1	0	0	4	4	0	0	Bacteria;Desulfobacterota;Desulfobacteria;Desulfobacterales;Desulfolunaceae;Desulfolunaceae_unclassified;
ZOTU1049	0	0	0	0	0	0	0	0	0	0	0	0	unknown;unknown_unclassified;unknown_unclassified;unknown_unclassified;unknown_unclassified;unknown_unclassified;
ZOTU10490	24	6	0	1	0	26	0	0	14	3	0	0	Bacteria;Sva0485;Sva0485_cl;Sva0485_or;Sva0485_fa;Sva0485_ge;
ZOTU10491	6	2	0	4	5	13	0	0	10	17	0	0	Bacteria;Bacteroidota;Bacteroidia;Chitinophagales;Chitinophagaceae;Chitinophagaceae_unclassified;
ZOTU10492	0	0	0	0	0	0	0	0	0	0	0	0	Bacteria;Proteobacteria;Gammaproteobacteria;Gammaproteobacteria_unclassified;Gammaproteobacteria_unclassified;Gammaproteobacteria_unclassified;
ZOTU10493	6	6	0	16	0	3	0	0	14	18	0	0	Bacteria;Acidobacteriota;Subgroup_18;Subgroup_18_or;Subgroup_18_fa;Subgroup_18_ge;
ZOTU10494	1	1	0	2	12	16	0	0	4	1	0	0	Bacteria;Patescibacteria;Parcubacteria;Parcubacteria_unclassified;Parcubacteria_unclassified;Parcubacteria_unclassified;
ZOTU10495	0	0	0	0	15	0	0	0	15	9	0	0	Bacteria;Bacteroidota;Bacteroidia;Chitinophagales;Saprospiraceae;Saprospiraceae_unclassified;
ZOTU10496	7	5	1	0	1	4	0	0	7	7	0	0	Bacteria;Desulfobacterota;Desulfobacterota_unclassified;Desulfobacterota_unclassified;Desulfobacterota_unclassified;Desulfobacterota_unclassified;
ZOTU10497	0	4	0	3	0	3	0	0	2	7	0	0	Bacteria;Proteobacteria;Gammaproteobacteria;Gammaproteobacteria_unclassified;Gammaproteobacteria_unclassified;Gammaproteobacteria_unclassified;
ZOTU10498	0	0	0	0	0	0	0	0	0	1	0	0	Bacteria;Proteobacteria;Alphaproteobacteria;Alphaproteobacteria_unclassified;Alphaproteobacteria_unclassified;Alphaproteobacteria_unclassified;
ZOTU10499	10	19	0	8	3	5	0	0	16	22	0	0	Bacteria;Bacteria_unclassified;Bacteria_unclassified;Bacteria_unclassified;Bacteria_unclassified;Bacteria_unclassified;
ZOTU105	25	14	228	18	78	4	20	37	10	8	25	28	Bacteria;Firmicutes;Negativicutes;Veillonellales-Selenomonadales;Selenomonadaceae;Veillonellaceae_UCG-001;
ZOTU1050	23	55	76	66	24	31	31	41	2	13	35	26	Bacteria;Bacteria_unclassified;Bacteria_unclassified;Bacteria_unclassified;Bacteria_unclassified;Bacteria_unclassified;
ZOTU10500	0	0	0	0	0	0	0	0	1	0	0	0	Bacteria;Bacteria_unclassified;Bacteria_unclassified;Bacteria_unclassified;Bacteria_unclassified;Bacteria_unclassified;
ZOTU10501	1	1	0	0	0	0	0	0	0	1	0	0	Bacteria;Proteobacteria;Gammaproteobacteria;Gammaproteobacteria_unclassified;Gammaproteobacteria_unclassified;Gammaproteobacteria_unclassified;
ZOTU10502	1	0	0	2	0	5	0	0	1	1	0	0	Bacteria;Bacteria_unclassified;Bacteria_unclassified;Bacteria_unclassified;Bacteria_unclassified;Bacteria_unclassified;
ZOTU10503	0	0	0	0	0	1	0	0	0	0	0	0	Bacteria;Bacteria_unclassified;Bacteria_unclassified;Bacteria_unclassified;Bacteria_unclassified;Bacteria_unclassified;
ZOTU10504	11	7	0	18	3	8	0	0	23	31	0	0	Bacteria;Planctomycetota;OM190;OM190_or;OM190_fa;OM190_ge;
ZOTU10505	1	1	0	0	0	2	0	0	0	1	0	0	Bacteria;Chloroflexi;Anaerolineae;Anaerolineae_unclassified;Anaerolineae_unclassified;Anaerolineae_unclassified;
ZOTU10506	0	0	0	3	1	0	0	0	2	2	0	0	Bacteria;Bacteria_unclassified;Bacteria_unclassified;Bacteria_unclassified;Bacteria_unclassified;Bacteria_unclassified;
ZOTU10507	0	1	0	3	0	0	0	0	0	0	0	1	Bacteria;Bacteria_unclassified;Bacteria_unclassified;Bacteria_unclassified;Bacteria_unclassified;Bacteria_unclassified;
ZOTU10508	0	0	0	0	0	0	0	0	0	2	0	0	Bacteria;Actinobacteriota;Acidimicrobiia;Microtrichales;Microtrichales_unclassified;Microtrichales_unclassified;
ZOTU10509	0	0	0	0	1	0	1	0	2	0	0	0	Bacteria;Proteobacteria;Gammaproteobacteria;Burkholderiales;SC-I-84;SC-I-84_ge;
ZOTU1051	0	0	0	1	1	0	0	1	0	1	0	0	Bacteria;Actinobacteriota;Actinobacteria;Frankiales;Geodermatophilaceae;Geodermatophilaceae_unclassified;
ZOTU10510	2	0	0	0	2	2	0	0	1	1	0	0	Bacteria;Planctomycetota;OM190;OM190_or;OM190_fa;OM190_ge;
ZOTU10511	17	1	0	11	10	17	0	0	26	14	0	0	Bacteria;Patescibacteria;Gracilibacteria;Candidatus_Peregrinibacteria;Candidatus_Peregrinibacteria_fa;Candidatus_Peregrinibacteria_ge;
ZOTU10512	0	3	0	0	0	1	0	0	2	2	0	0	Bacteria;Proteobacteria;Gammaproteobacteria;Burkholderiales;Burkholderiales_unclassified;Burkholderiales_unclassified;
ZOTU10513	1	0	0	12	1	2	0	0	9	12	0	0	Bacteria;Myxococcota;Polyangia;Nannocystales;Nannocystaceae;Nannocystis;
ZOTU10514	12	3	0	11	6	9	0	0	26	7	0	0	Bacteria;Proteobacteria;Gammaproteobacteria;Gammaproteobacteria_unclassified;Gammaproteobacteria_unclassified;Gammaproteobacteria_unclassified;
ZOTU10515	1	3	0	22	7	2	0	0	12	16	0	0	Bacteria;Bacteria_unclassified;Bacteria_unclassified;Bacteria_unclassified;Bacteria_unclassified;Bacteria_unclassified;
ZOTU10516	0	0	0	0	1	1	0	0	0	0	0	0	Bacteria;Proteobacteria;Alphaproteobacteria;Rhizobiales;Rhizobiales_Incertae_Sedis;Anderseniella;
ZOTU10517	2	3	1	67	42	7	0	0	34	38	0	0	Bacteria;Planctomycetota;Planctomycetes;Planctomycetales;Gimesiaceae;uncultured;
ZOTU10518	0	0	0	0	1	0	0	0	0	0	0	0	Bacteria;Bacteria_unclassified;Bacteria_unclassified;Bacteria_unclassified;Bacteria_unclassified;Bacteria_unclassified;
ZOTU10519	0	0	0	0	0	0	0	0	0	1	0	0	Bacteria;Bacteroidota;Ignavibacteria;Ignavibacteriales;UA-50;UA-50_ge;
ZOTU1052	0	0	3	0	1	0	1	1	0	0	0	0	Bacteria;Acidobacteriota;Vicinamibacteria;Vicinamibacterales;Vicinamibacteraceae;Vicinamibacteraceae_ge;
ZOTU10520	0	0	0	0	1	0	0	0	0	1	0	0	Bacteria;Bacteria_unclassified;Bacteria_unclassified;Bacteria_unclassified;Bacteria_unclassified;Bacteria_unclassified;
ZOTU10521	6	2	0	5	0	9	0	0	4	3	0	0	Bacteria;Bacteria_unclassified;Bacteria_unclassified;Bacteria_unclassified;Bacteria_unclassified;Bacteria_unclassified;
ZOTU10522	0	0	0	0	1	0	0	0	0	0	0	0	Bacteria;Bacteria_unclassified;Bacteria_unclassified;Bacteria_unclassified;Bacteria_unclassified;Bacteria_unclassified;
ZOTU10523	0	0	0	0	0	0	0	0	2	2	0	0	Bacteria;Myxococcota;Polyangia;Polyangia_unclassified;Polyangia_unclassified;Polyangia_unclassified;
ZOTU10524	0	0	0	0	0	0	0	0	0	3	0	0	Bacteria;Desulfobacterota;Desulfuromonadia;Desulfuromonadia_or;Geopsychrobacteraceae;Pelobacter;
ZOTU10525	0	0	0	2	7	1	0	0	3	8	0	0	Bacteria;Proteobacteria;Alphaproteobacteria;Sphingomonadales;Sphingomonadaceae;Sphingomonadaceae_unclassified;
ZOTU10526	1	0	0	0	1	1	0	0	3	4	0	0	Bacteria;Verrucomicrobiota;Kiritimatiellae;Kiritimatiellae_unclassified;Kiritimatiellae_unclassified;Kiritimatiellae_unclassified;
ZOTU10527	1	0	0	1	0	0	0	0	2	1	0	0	Bacteria;Proteobacteria;Gammaproteobacteria;Cellvibrionales;Spongiibacteraceae;BD1-7_clade;
ZOTU10528	0	0	0	0	0	0	0	0	0	2	0	0	Bacteria;Actinobacteriota;Thermoleophilia;Gaiellales;Gaiellales_unclassified;Gaiellales_unclassified;
ZOTU10529	1	6	0	3	3	3	0	0	6	18	0	0	Bacteria;Bacteria_unclassified;Bacteria_unclassified;Bacteria_unclassified;Bacteria_unclassified;Bacteria_unclassified;
ZOTU1053	0	0	0	6	4	0	2	5	0	0	0	2	Bacteria;Acidobacteriota;Vicinamibacteria;Vicinamibacterales;Vicinamibacteraceae;Vicinamibacteraceae_ge;
ZOTU10530	2	2	0	4	0	14	0	0	3	2	0	0	Bacteria;Bacteria_unclassified;Bacteria_unclassified;Bacteria_unclassified;Bacteria_unclassified;Bacteria_unclassified;
ZOTU10531	1	3	0	1	0	0	0	0	0	7	0	0	Bacteria;Proteobacteria;Proteobacteria_unclassified;Proteobacteria_unclassified;Proteobacteria_unclassified;Proteobacteria_unclassified;
ZOTU10532	0	0	0	1	1	0	0	0	2	0	0	0	Bacteria;Bacteria_unclassified;Bacteria_unclassified;Bacteria_unclassified;Bacteria_unclassified;Bacteria_unclassified;
ZOTU10533	0	0	0	2	1	1	0	0	2	3	0	0	Bacteria;Proteobacteria;Gammaproteobacteria;B2M28;B2M28_fa;B2M28_ge;
ZOTU10534	1	2	0	1	2	1	0	0	2	4	0	0	Bacteria;Bacteria_unclassified;Bacteria_unclassified;Bacteria_unclassified;Bacteria_unclassified;Bacteria_unclassified;
ZOTU10535	2	5	3	1	1	2	0	2	10	0	0	0	Bacteria;Proteobacteria;Gammaproteobacteria;Burkholderiales;Gallionellaceae;Gallionellaceae_unclassified;
ZOTU10536	2	0	0	2	1	1	0	0	1	0	0	1	Bacteria;Myxococcota;Polyangia;Polyangia_unclassified;Polyangia_unclassified;Polyangia_unclassified;
ZOTU10537	1	3	0	0	0	5	0	0	3	1	0	0	Bacteria;Bacteria_unclassified;Bacteria_unclassified;Bacteria_unclassified;Bacteria_unclassified;Bacteria_unclassified;
ZOTU10538	5	7	0	11	2	7	0	0	8	7	0	0	Bacteria;Desulfobacterota;Syntrophobacteria;Syntrophobacterales;uncultured;uncultured_ge;
ZOTU10539	0	0	0	0	0	0	0	0	0	0	0	0	Bacteria;Proteobacteria;Gammaproteobacteria;Gammaproteobacteria_unclassified;Gammaproteobacteria_unclassified;Gammaproteobacteria_unclassified;
ZOTU1054	0	0	0	0	0	0	1	1	0	0	0	0	Bacteria;Proteobacteria;Alphaproteobacteria;Rhizobiales;Xanthobacteraceae;Xanthobacteraceae_unclassified;
ZOTU10540	2	2	3	9	3	0	0	0	0	31	0	0	Bacteria;Acidobacteriota;Vicinamibacteria;Subgroup_17;Subgroup_17_fa;Subgroup_17_ge;
ZOTU10541	0	1	0	1	0	0	0	0	1	0	0	0	Bacteria;Planctomycetota;Planctomycetes;Pirellulales;Pirellulaceae;Pirellulaceae_ge;
ZOTU10542	0	0	0	0	0	0	0	0	0	1	0	0	Bacteria;Actinobacteriota;Actinobacteriota_unclassified;Actinobacteriota_unclassified;Actinobacteriota_unclassified;Actinobacteriota_unclassified;
ZOTU10543	0	0	0	0	0	4	0	0	0	1	0	0	Bacteria;Proteobacteria;Gammaproteobacteria;Cellvibrionales;Halieaceae;Halieaceae_unclassified;
ZOTU10544	0	0	0	1	0	4	0	0	0	0	0	0	Bacteria;Proteobacteria;Gammaproteobacteria;Steroidobacterales;Woeseiaceae;JTB255_marine_benthic_group;
ZOTU10545	0	0	0	0	0	2	0	0	2	0	0	0	Bacteria;Bacteroidota;Bacteroidia;Bacteroidales;Bacteroidales_unclassified;Bacteroidales_unclassified;
ZOTU10546	2	2	0	5	2	2	0	0	2	3	0	0	Bacteria;Acidobacteriota;Thermoanaerobaculia;Thermoanaerobaculales;Thermoanaerobaculaceae;Subgroup_23;
ZOTU10547	1	0	0	0	3	0	0	0	1	2	2	0	Bacteria;Desulfobacterota;Desulfobacterota_unclassified;Desulfobacterota_unclassified;Desulfobacterota_unclassified;Desulfobacterota_unclassified;
ZOTU10548	4	0	0	2	3	7	0	0	9	5	0	0	Bacteria;Chloroflexi;Anaerolineae;Anaerolineales;Anaerolineaceae;uncultured;
ZOTU10549	0	0	0	1	0	0	0	0	0	0	0	0	Bacteria;Bacteria_unclassified;Bacteria_unclassified;Bacteria_unclassified;Bacteria_unclassified;Bacteria_unclassified;
ZOTU1055	0	0	0	0	0	0	1	0	0	0	0	1	Bacteria;Proteobacteria;Gammaproteobacteria;Xanthomonadales;Xanthomonadaceae;Stenotrophomonas;
ZOTU10550	0	2	0	3	2	3	0	0	3	8	0	0	Bacteria;Proteobacteria;Alphaproteobacteria;Rhodobacterales;Rhodobacteraceae;Rhodobacteraceae_unclassified;
ZOTU10551	8	15	0	2	2	8	0	0	30	42	0	0	Bacteria;Desulfobacterota;Syntrophobacteria;Syntrophobacterales;uncultured;uncultured_ge;
ZOTU10552	1	0	0	0	0	0	0	0	0	0	0	0	Bacteria;Bacteria_unclassified;Bacteria_unclassified;Bacteria_unclassified;Bacteria_unclassified;Bacteria_unclassified;
ZOTU10553	1	1	0	0	0	0	0	0	1	2	0	0	Bacteria;Actinobacteriota;Actinobacteria;KIST-JJY010;KIST-JJY010_fa;KIST-JJY010_ge;
ZOTU10554	5	1	1	3	5	1	0	0	2	31	0	0	Bacteria;Proteobacteria;Alphaproteobacteria;Rhizobiales;Hyphomicrobiaceae;Hyphomicrobiaceae_unclassified;
ZOTU10555	0	0	0	0	0	0	0	0	0	0	0	0	Bacteria;Bacteroidota;Bacteroidia;Bacteroidales;Bacteroidetes_BD2-2;Bacteroidetes_BD2-2_ge;
ZOTU10556	1	2	0	1	0	0	0	0	1	1	0	0	Bacteria;Bacteria_unclassified;Bacteria_unclassified;Bacteria_unclassified;Bacteria_unclassified;Bacteria_unclassified;
ZOTU10557	2	2	0	4	0	0	0	0	0	0	0	0	Bacteria;Proteobacteria;Gammaproteobacteria;Gammaproteobacteria_unclassified;Gammaproteobacteria_unclassified;Gammaproteobacteria_unclassified;
ZOTU10558	0	0	0	0	0	0	0	0	1	0	0	0	Bacteria;Proteobacteria;Gammaproteobacteria;Gammaproteobacteria_unclassified;Gammaproteobacteria_unclassified;Gammaproteobacteria_unclassified;
ZOTU10559	0	0	0	0	1	0	0	0	0	0	0	0	Bacteria;Bacteria_unclassified;Bacteria_unclassified;Bacteria_unclassified;Bacteria_unclassified;Bacteria_unclassified;
ZOTU1056	1	0	1	0	0	0	2	0	0	0	0	0	Bacteria;Bacteroidota;Bacteroidia;Chitinophagales;Chitinophagaceae;Chitinophaga;
ZOTU10560	1	0	0	1	1	1	0	0	0	0	0	0	Bacteria;Proteobacteria;Alphaproteobacteria;Alphaproteobacteria_unclassified;Alphaproteobacteria_unclassified;Alphaproteobacteria_unclassified;
ZOTU10561	0	0	0	0	0	0	0	0	0	1	0	0	Bacteria;Bacteria_unclassified;Bacteria_unclassified;Bacteria_unclassified;Bacteria_unclassified;Bacteria_unclassified;
ZOTU10562	0	0	0	0	0	0	0	0	1	0	0	0	Bacteria;Proteobacteria;Alphaproteobacteria;Alphaproteobacteria_unclassified;Alphaproteobacteria_unclassified;Alphaproteobacteria_unclassified;
ZOTU10563	2	3	0	0	1	0	0	0	3	3	0	0	Bacteria;Bacteria_unclassified;Bacteria_unclassified;Bacteria_unclassified;Bacteria_unclassified;Bacteria_unclassified;
ZOTU10564	1	0	0	0	0	0	0	0	3	2	0	0	Bacteria;Proteobacteria;Alphaproteobacteria;Rhizobiales;Rhizobiales_unclassified;Rhizobiales_unclassified;
ZOTU10565	0	2	0	7	0	2	0	0	5	2	0	0	Bacteria;Bacteria_unclassified;Bacteria_unclassified;Bacteria_unclassified;Bacteria_unclassified;Bacteria_unclassified;
ZOTU10566	0	0	1	0	0	0	0	2	1	0	0	0	Bacteria;Verrucomicrobiota;Verrucomicrobiae;Verrucomicrobiales;Verrucomicrobiaceae;Verrucomicrobiaceae_unclassified;
ZOTU10567	0	2	0	2	2	0	0	0	1	2	0	0	Bacteria;Bacteria_unclassified;Bacteria_unclassified;Bacteria_unclassified;Bacteria_unclassified;Bacteria_unclassified;
ZOTU10568	0	0	0	2	0	0	0	0	0	1	0	0	Bacteria;Proteobacteria;Alphaproteobacteria;Rhizobiales;Methyloligellaceae;Methyloligellaceae_unclassified;
ZOTU10569	0	1	0	1	0	1	0	0	0	2	0	0	Bacteria;Bacteria_unclassified;Bacteria_unclassified;Bacteria_unclassified;Bacteria_unclassified;Bacteria_unclassified;
ZOTU1057	1	1	0	0	1	0	0	0	0	0	0	0	Bacteria;Proteobacteria;Alphaproteobacteria;Rhizobiales;Beijerinckiaceae;Beijerinckiaceae_unclassified;
ZOTU10570	0	2	0	0	0	0	0	0	0	0	0	0	Bacteria;Proteobacteria;Gammaproteobacteria;Burkholderiales;Comamonadaceae;Comamonadaceae_unclassified;
ZOTU10571	5	3	0	1	10	12	0	0	4	6	0	0	Bacteria;Bacteria_unclassified;Bacteria_unclassified;Bacteria_unclassified;Bacteria_unclassified;Bacteria_unclassified;
ZOTU10572	0	0	0	0	1	0	0	0	0	1	0	0	Bacteria;Proteobacteria;Alphaproteobacteria;Rhizobiales;Rhizobiales_unclassified;Rhizobiales_unclassified;
ZOTU10573	1	0	0	1	0	1	0	0	4	0	0	0	Bacteria;Bacteria_unclassified;Bacteria_unclassified;Bacteria_unclassified;Bacteria_unclassified;Bacteria_unclassified;
ZOTU10574	5	3	0	45	12	5	0	0	22	21	1	0	Bacteria;Chloroflexi;Anaerolineae;Anaerolineales;Anaerolineaceae;uncultured;
ZOTU10575	0	0	0	0	1	0	0	0	0	0	0	0	Bacteria;Bacteria_unclassified;Bacteria_unclassified;Bacteria_unclassified;Bacteria_unclassified;Bacteria_unclassified;
ZOTU10576	1	0	0	4	0	1	0	0	0	3	0	0	Bacteria;Bacteria_unclassified;Bacteria_unclassified;Bacteria_unclassified;Bacteria_unclassified;Bacteria_unclassified;
ZOTU10577	0	0	0	1	0	1	1	1	0	2	0	0	Bacteria;Elusimicrobiota;Elusimicrobia;Lineage_IV;Lineage_IV_fa;Lineage_IV_ge;
ZOTU10578	0	0	0	0	2	0	0	0	2	1	0	0	Bacteria;Bacteroidota;Bacteroidia;Flavobacteriales;Flavobacteriaceae;Flavobacteriaceae_unclassified;
ZOTU10579	0	0	0	0	0	0	0	0	0	0	0	0	Bacteria;Bacteroidota;Bacteroidia;Chitinophagales;Chitinophagaceae;Lacibacter;
ZOTU1058	0	0	0	1	2	0	0	0	0	0	0	0	Bacteria;Verrucomicrobiota;Verrucomicrobiae;Chthoniobacterales;Terrimicrobiaceae;Terrimicrobium;
ZOTU10580	0	1	0	2	0	0	0	0	4	5	0	0	Bacteria;Verrucomicrobiota;Verrucomicrobiae;Chthoniobacterales;Chthoniobacterales_unclassified;Chthoniobacterales_unclassified;
ZOTU10581	0	0	0	0	0	0	0	0	0	0	0	0	Bacteria;Proteobacteria;Alphaproteobacteria;Sphingomonadales;Sphingomonadaceae;Sphingomonadaceae_unclassified;
ZOTU10582	0	0	0	0	0	0	0	0	0	0	0	0	Bacteria;Acidobacteriota;Subgroup_18;Subgroup_18_or;Subgroup_18_fa;Subgroup_18_ge;
ZOTU10583	0	0	0	0	0	0	0	0	2	0	0	0	Bacteria;Bacteroidota;Bacteroidia;Bacteroidia_unclassified;Bacteroidia_unclassified;Bacteroidia_unclassified;
ZOTU10584	0	0	0	0	0	0	0	0	1	1	0	0	Bacteria;Proteobacteria;Alphaproteobacteria;Sphingomonadales;Sphingomonadaceae;Sphingomonadaceae_unclassified;
ZOTU10585	1	0	0	8	0	0	0	0	0	3	0	0	Bacteria;Proteobacteria;Gammaproteobacteria;Burkholderiales;Methylophilaceae;Methylophilaceae_ge;
ZOTU10586	1	1	0	1	5	4	3	4	1	1	0	1	Bacteria;Proteobacteria;Gammaproteobacteria;Burkholderiales;Rhodocyclaceae;Rhodocyclaceae_unclassified;
ZOTU10587	1	0	0	1	0	0	0	0	0	3	0	0	Bacteria;Proteobacteria;Gammaproteobacteria;Gammaproteobacteria_unclassified;Gammaproteobacteria_unclassified;Gammaproteobacteria_unclassified;
ZOTU10588	2	8	0	18	1	1	0	0	10	11	0	0	Bacteria;Proteobacteria;Gammaproteobacteria;Gammaproteobacteria_unclassified;Gammaproteobacteria_unclassified;Gammaproteobacteria_unclassified;
ZOTU10589	0	0	0	5	2	0	0	0	2	6	0	0	Bacteria;Bacteria_unclassified;Bacteria_unclassified;Bacteria_unclassified;Bacteria_unclassified;Bacteria_unclassified;
ZOTU1059	1	0	0	1	0	1	2	0	0	1	0	0	Bacteria;Proteobacteria;Gammaproteobacteria;Xanthomonadales;Xanthomonadaceae;Xanthomonadaceae_unclassified;
ZOTU10590	1	0	0	0	18	2	0	0	3	1	0	0	Bacteria;Proteobacteria;Alphaproteobacteria;Rhodobacterales;Rhodobacteraceae;Rhodobacteraceae_unclassified;
ZOTU10591	0	1	0	0	1	1	0	0	1	2	0	0	Bacteria;Planctomycetota;Planctomycetes;Pirellulales;Pirellulaceae;Pirellulaceae_unclassified;
ZOTU10592	1	1	0	1	1	0	0	0	1	3	0	0	Bacteria;Proteobacteria;Alphaproteobacteria;Alphaproteobacteria_unclassified;Alphaproteobacteria_unclassified;Alphaproteobacteria_unclassified;
ZOTU10593	0	0	0	3	10	0	0	0	4	5	0	0	Bacteria;Proteobacteria;Gammaproteobacteria;Oceanospirillales;Alcanivoracaceae;Ketobacter;
ZOTU10594	0	0	0	0	0	0	0	0	0	1	0	0	Bacteria;Bacteria_unclassified;Bacteria_unclassified;Bacteria_unclassified;Bacteria_unclassified;Bacteria_unclassified;
ZOTU10595	0	0	0	0	0	2	0	0	0	0	0	0	Bacteria;Gemmatimonadota;Gemmatimonadetes;Gemmatimonadales;Gemmatimonadaceae;uncultured;
ZOTU10596	1	0	0	7	1	0	0	0	0	1	0	0	Bacteria;Actinobacteriota;Acidimicrobiia;Actinomarinales;uncultured;uncultured_ge;
ZOTU10597	5	1	0	0	1	2	0	0	4	2	0	0	Bacteria;Bacteria_unclassified;Bacteria_unclassified;Bacteria_unclassified;Bacteria_unclassified;Bacteria_unclassified;
ZOTU10598	0	0	0	0	0	0	0	0	0	0	0	0	Bacteria;Bacteria_unclassified;Bacteria_unclassified;Bacteria_unclassified;Bacteria_unclassified;Bacteria_unclassified;
ZOTU10599	0	0	0	6	0	0	0	0	1	3	0	0	Bacteria;Proteobacteria;Proteobacteria_unclassified;Proteobacteria_unclassified;Proteobacteria_unclassified;Proteobacteria_unclassified;
ZOTU106	61	37	153	47	172	51	237	137	7	6	126	20	Bacteria;Bacteroidota;Bacteroidia;Bacteroidales;F082;F082_ge;
ZOTU1060	0	0	0	0	0	0	0	0	0	0	0	0	Eukaryota;Eukaryota_unclassified;Eukaryota_unclassified;Eukaryota_unclassified;Eukaryota_unclassified;Eukaryota_unclassified;
ZOTU10600	0	0	0	0	0	0	0	0	0	0	0	0	Bacteria;Bacteria_unclassified;Bacteria_unclassified;Bacteria_unclassified;Bacteria_unclassified;Bacteria_unclassified;
ZOTU10601	1	2	0	8	0	0	0	0	2	9	0	0	Bacteria;Bacteria_unclassified;Bacteria_unclassified;Bacteria_unclassified;Bacteria_unclassified;Bacteria_unclassified;
ZOTU10602	0	1	0	0	0	1	0	0	0	0	0	0	Bacteria;Patescibacteria;ABY1;Candidatus_Falkowbacteria;Candidatus_Falkowbacteria_fa;Candidatus_Falkowbacteria_ge;
ZOTU10603	1	0	0	5	3	0	0	0	7	6	0	0	Bacteria;Proteobacteria;Gammaproteobacteria;Gammaproteobacteria_unclassified;Gammaproteobacteria_unclassified;Gammaproteobacteria_unclassified;
ZOTU10604	0	0	0	0	0	0	0	0	0	0	0	0	Bacteria;Proteobacteria;Alphaproteobacteria;Rhizobiales;C2U;C2U_ge;
ZOTU10605	1	0	0	3	0	1	0	0	0	2	0	0	Bacteria;Acidobacteriota;Subgroup_18;Subgroup_18_or;Subgroup_18_fa;Subgroup_18_ge;
ZOTU10606	0	0	0	0	0	0	0	0	2	1	0	0	Bacteria;Verrucomicrobiota;Verrucomicrobiae;Pedosphaerales;Pedosphaeraceae;Pedosphaeraceae_unclassified;
ZOTU10607	0	1	0	2	0	1	0	0	1	5	0	0	Bacteria;Desulfobacterota;Desulfobacteria;Desulfobacterales;Desulfolunaceae;Desulfofaba;
ZOTU10608	10	9	0	10	1	37	0	0	10	8	0	0	Bacteria;Desulfobacterota;Desulfobaccia;Desulfobaccales;Desulfobaccaceae;Desulfobacca;
ZOTU10609	8	6	0	26	3	8	0	0	8	5	0	0	Bacteria;Latescibacterota;Latescibacterota_cl;Latescibacterota_or;Latescibacterota_fa;Latescibacterota_ge;
ZOTU1061	0	0	0	0	1	0	0	0	0	0	0	0	Bacteria;Acidobacteriota;Acidobacteriae;Bryobacterales;Bryobacteraceae;Bryobacter;
ZOTU10610	4	3	0	8	1	4	0	0	6	22	0	0	Bacteria;Desulfobacterota;Desulfobacteria;Desulfobacteria_unclassified;Desulfobacteria_unclassified;Desulfobacteria_unclassified;
ZOTU10611	0	0	0	0	0	0	0	0	3	13	0	0	Bacteria;Fusobacteriota;Fusobacteriia;Fusobacteriales;Fusobacteriaceae;Ilyobacter;
ZOTU10612	0	0	0	0	0	0	0	0	0	1	0	0	Bacteria;Desulfobacterota;Desulfobulbia;Desulfobulbales;Desulfobulbales_unclassified;Desulfobulbales_unclassified;
ZOTU10613	0	0	0	2	0	1	0	0	2	4	0	0	Bacteria;Nitrospirota;Thermodesulfovibrionia;uncultured;uncultured_fa;uncultured_ge;
ZOTU10614	0	1	0	0	1	0	0	0	0	2	0	0	Bacteria;Proteobacteria;Gammaproteobacteria;Burkholderiales;Rhodocyclaceae;Georgfuchsia;
ZOTU10615	5	0	0	12	4	0	1	0	7	9	0	0	Bacteria;Chloroflexi;JG30-KF-CM66;JG30-KF-CM66_or;JG30-KF-CM66_fa;JG30-KF-CM66_ge;
ZOTU10616	0	0	0	0	0	0	0	0	0	0	0	0	Bacteria;Actinobacteriota;Actinobacteriota_unclassified;Actinobacteriota_unclassified;Actinobacteriota_unclassified;Actinobacteriota_unclassified;
ZOTU10617	2	0	0	0	1	1	0	0	3	1	0	0	Bacteria;Bacteria_unclassified;Bacteria_unclassified;Bacteria_unclassified;Bacteria_unclassified;Bacteria_unclassified;
ZOTU10618	0	0	0	0	0	0	0	0	1	0	0	0	Bacteria;Bacteroidota;Bacteroidia;Chitinophagales;Saprospiraceae;uncultured;
ZOTU10619	2	0	1	19	0	0	0	0	3	3	0	0	Bacteria;Nitrospirota;Nitrospiria;Nitrospirales;Nitrospiraceae;Nitrospira;
ZOTU1062	0	0	0	0	0	0	0	0	0	0	0	0	Bacteria;Proteobacteria;Alphaproteobacteria;Rhizobiales;Devosiaceae;Devosiaceae_unclassified;
ZOTU10620	0	1	0	3	6	2	0	0	1	0	0	0	Bacteria;Proteobacteria;Alphaproteobacteria;Rhodobacterales;Rhodobacteraceae;Rhodobacteraceae_unclassified;
ZOTU10621	3	3	0	3	0	1	0	0	2	0	0	0	Bacteria;Proteobacteria;Gammaproteobacteria;Gammaproteobacteria_Incertae_Sedis;Unknown_Family;uncultured;
ZOTU10622	4	2	0	1	0	4	0	0	4	3	0	0	Bacteria;Proteobacteria;Gammaproteobacteria;Cellvibrionales;Halieaceae;Halieaceae_unclassified;
ZOTU10623	1	1	0	3	0	2	0	0	1	3	0	0	Bacteria;Bacteria_unclassified;Bacteria_unclassified;Bacteria_unclassified;Bacteria_unclassified;Bacteria_unclassified;
ZOTU10624	2	1	0	1	1	0	0	0	0	2	0	0	Bacteria;Bacteria_unclassified;Bacteria_unclassified;Bacteria_unclassified;Bacteria_unclassified;Bacteria_unclassified;
ZOTU10625	1	0	0	0	0	0	0	0	1	1	0	0	Bacteria;Bacteria_unclassified;Bacteria_unclassified;Bacteria_unclassified;Bacteria_unclassified;Bacteria_unclassified;
ZOTU10626	0	1	0	3	0	0	0	0	1	2	0	0	Bacteria;Proteobacteria;Gammaproteobacteria;Gammaproteobacteria_unclassified;Gammaproteobacteria_unclassified;Gammaproteobacteria_unclassified;
ZOTU10627	1	4	0	0	0	0	0	0	2	5	0	0	Bacteria;Acidobacteriota;Vicinamibacteria;Subgroup_17;Subgroup_17_fa;Subgroup_17_ge;
ZOTU10628	0	1	0	3	3	0	0	0	9	10	0	0	Bacteria;Proteobacteria;Proteobacteria_unclassified;Proteobacteria_unclassified;Proteobacteria_unclassified;Proteobacteria_unclassified;
ZOTU10629	5	1	0	1	4	6	0	0	6	8	0	0	Bacteria;Verrucomicrobiota;Chlamydiae;Chlamydiales;Chlamydiales_unclassified;Chlamydiales_unclassified;
ZOTU1063	1	0	0	2	1	0	0	0	0	0	0	0	Bacteria;Acidobacteriota;Blastocatellia;Pyrinomonadales;Pyrinomonadaceae;RB41;
ZOTU10630	6	0	0	2	3	3	0	1	0	6	0	1	Bacteria;Actinobacteriota;Actinobacteria;Corynebacteriales;Mycobacteriaceae;Mycobacterium;
ZOTU10631	4	1	0	0	0	0	0	0	4	8	0	0	Bacteria;Bacteria_unclassified;Bacteria_unclassified;Bacteria_unclassified;Bacteria_unclassified;Bacteria_unclassified;
ZOTU10632	0	2	0	0	0	1	0	0	2	2	0	0	Bacteria;Proteobacteria;Alphaproteobacteria;Rhizobiales;Xanthobacteraceae;Xanthobacteraceae_unclassified;
ZOTU10633	0	0	0	0	0	0	0	0	0	0	0	0	Bacteria;Proteobacteria;Alphaproteobacteria;Alphaproteobacteria_unclassified;Alphaproteobacteria_unclassified;Alphaproteobacteria_unclassified;
ZOTU10634	0	0	0	6	2	1	0	0	7	6	0	0	Bacteria;Bacteria_unclassified;Bacteria_unclassified;Bacteria_unclassified;Bacteria_unclassified;Bacteria_unclassified;
ZOTU10635	0	0	0	1	0	0	0	0	0	1	0	0	Bacteria;Proteobacteria;Gammaproteobacteria;Gammaproteobacteria_unclassified;Gammaproteobacteria_unclassified;Gammaproteobacteria_unclassified;
ZOTU10636	0	0	0	0	0	0	0	0	0	0	0	0	Bacteria;Proteobacteria;Alphaproteobacteria;Rhizobiales;Methyloligellaceae;Methyloligellaceae_unclassified;
ZOTU10637	2	2	0	4	7	0	0	1	2	6	0	0	Bacteria;Proteobacteria;Gammaproteobacteria;Gammaproteobacteria_unclassified;Gammaproteobacteria_unclassified;Gammaproteobacteria_unclassified;
ZOTU10638	1	0	0	0	1	2	0	1	0	1	0	0	Bacteria;Proteobacteria;Alphaproteobacteria;Alphaproteobacteria_unclassified;Alphaproteobacteria_unclassified;Alphaproteobacteria_unclassified;
ZOTU10639	0	0	0	0	1	0	0	0	0	3	0	0	Bacteria;Gemmatimonadota;BD2-11_terrestrial_group;BD2-11_terrestrial_group_or;BD2-11_terrestrial_group_fa;BD2-11_terrestrial_group_ge;
ZOTU1064	0	0	0	0	0	0	0	0	0	1	0	0	Bacteria;Gemmatimonadota;Gemmatimonadetes;Gemmatimonadales;Gemmatimonadaceae;Gemmatimonas;
ZOTU10640	2	2	1	66	13	3	0	0	22	12	0	0	Bacteria;Proteobacteria;Gammaproteobacteria;KI89A_clade;KI89A_clade_fa;KI89A_clade_ge;
ZOTU10641	1	1	0	0	2	0	0	0	2	7	0	0	Bacteria;Proteobacteria;Gammaproteobacteria;Gammaproteobacteria_unclassified;Gammaproteobacteria_unclassified;Gammaproteobacteria_unclassified;
ZOTU10642	0	2	0	0	4	2	0	0	2	0	0	0	Bacteria;Proteobacteria;Alphaproteobacteria;Alphaproteobacteria_unclassified;Alphaproteobacteria_unclassified;Alphaproteobacteria_unclassified;
ZOTU10643	1	1	0	6	2	1	0	0	2	13	0	0	Bacteria;Chloroflexi;KD4-96;KD4-96_or;KD4-96_fa;KD4-96_ge;
ZOTU10644	0	1	0	2	0	0	0	0	1	0	0	0	Bacteria;Chloroflexi;Anaerolineae;Anaerolineales;Anaerolineaceae;uncultured;
ZOTU10645	2	2	0	4	1	1	0	0	5	4	0	0	Bacteria;Proteobacteria;Gammaproteobacteria;Gammaproteobacteria_unclassified;Gammaproteobacteria_unclassified;Gammaproteobacteria_unclassified;
ZOTU10646	2	0	0	5	0	0	0	0	2	7	0	0	Bacteria;Proteobacteria;Gammaproteobacteria;Gammaproteobacteria_unclassified;Gammaproteobacteria_unclassified;Gammaproteobacteria_unclassified;
ZOTU10647	0	0	0	1	0	0	0	0	0	0	0	0	Bacteria;Actinobacteriota;Acidimicrobiia;IMCC26256;IMCC26256_fa;IMCC26256_ge;
ZOTU10648	2	3	0	5	1	0	0	0	6	6	0	0	Bacteria;Verrucomicrobiota;Verrucomicrobiae;Verrucomicrobiales;Rubritaleaceae;Haloferula;
ZOTU10649	1	0	0	5	2	0	0	0	2	2	0	0	Bacteria;Bacteria_unclassified;Bacteria_unclassified;Bacteria_unclassified;Bacteria_unclassified;Bacteria_unclassified;
ZOTU1065	0	0	1	0	1	0	0	0	0	0	1	0	Bacteria;Gemmatimonadota;Gemmatimonadetes;Gemmatimonadales;Gemmatimonadaceae;uncultured;
ZOTU10650	0	0	0	1	2	1	0	0	1	2	0	0	Bacteria;Proteobacteria;Alphaproteobacteria;Sphingomonadales;Sphingomonadaceae;Sphingomonadaceae_unclassified;
ZOTU10651	0	2	0	1	0	0	0	0	5	3	0	0	Bacteria;Bacteroidota;Kryptonia;Kryptoniales;BSV26;BSV26_ge;
ZOTU10652	1	0	0	0	2	0	0	0	0	0	0	0	Bacteria;Proteobacteria;Alphaproteobacteria;Rhizobiales;Beijerinckiaceae;Microvirga;
ZOTU10653	0	0	0	0	0	0	0	0	1	0	0	0	Bacteria;Proteobacteria;Gammaproteobacteria;Gammaproteobacteria_unclassified;Gammaproteobacteria_unclassified;Gammaproteobacteria_unclassified;
ZOTU10654	0	0	0	3	0	0	0	0	3	2	0	0	Bacteria;Proteobacteria;Alphaproteobacteria;Alphaproteobacteria_unclassified;Alphaproteobacteria_unclassified;Alphaproteobacteria_unclassified;
ZOTU10655	0	1	0	1	0	1	0	0	0	6	0	0	Bacteria;Bacteroidota;Bacteroidia;Bacteroidia_unclassified;Bacteroidia_unclassified;Bacteroidia_unclassified;
ZOTU10656	0	0	1	1	2	0	0	0	1	1	0	0	Bacteria;Proteobacteria;Alphaproteobacteria;Sphingomonadales;Sphingomonadaceae;Sphingomonadaceae_unclassified;
ZOTU10657	0	0	0	0	0	0	0	0	0	2	0	0	Bacteria;Bacteria_unclassified;Bacteria_unclassified;Bacteria_unclassified;Bacteria_unclassified;Bacteria_unclassified;
ZOTU10658	0	2	0	2	3	0	0	0	1	1	0	0	Bacteria;Bacteroidota;Bacteroidia;Flavobacteriales;NS9_marine_group;NS9_marine_group_ge;
ZOTU10659	0	0	0	0	0	0	0	0	1	0	0	0	Bacteria;Proteobacteria;Gammaproteobacteria;Gammaproteobacteria_unclassified;Gammaproteobacteria_unclassified;Gammaproteobacteria_unclassified;
ZOTU1066	0	1	0	0	0	0	0	0	0	0	0	0	Bacteria;Proteobacteria;Gammaproteobacteria;Xanthomonadales;Rhodanobacteraceae;Chujaibacter;
ZOTU10660	0	0	0	0	0	0	0	0	0	1	0	0	Bacteria;Proteobacteria;Gammaproteobacteria;Cellvibrionales;Porticoccaceae;C1-B045;
ZOTU10661	8	2	1	3	0	6	0	0	11	6	0	0	Bacteria;Desulfobacterota;Desulfobacterota_unclassified;Desulfobacterota_unclassified;Desulfobacterota_unclassified;Desulfobacterota_unclassified;
ZOTU10662	0	0	0	0	0	0	1	0	0	0	0	0	Bacteria;Bacteria_unclassified;Bacteria_unclassified;Bacteria_unclassified;Bacteria_unclassified;Bacteria_unclassified;
ZOTU10663	5	1	0	1	2	5	0	0	8	12	0	0	Bacteria;Proteobacteria;Alphaproteobacteria;Sphingomonadales;Sphingomonadaceae;Sphingomonadaceae_unclassified;
ZOTU10664	1	0	0	1	1	0	0	0	1	2	0	0	Bacteria;Actinobacteriota;Acidimicrobiia;Actinomarinales;Actinomarinales_unclassified;Actinomarinales_unclassified;
ZOTU10665	0	0	0	14	19	0	0	0	15	22	0	0	Bacteria;Proteobacteria;Alphaproteobacteria;Rhizobiales;KF-JG30-B3;KF-JG30-B3_ge;
ZOTU10666	0	1	0	0	1	1	0	0	0	2	0	0	Bacteria;Bacteroidota;Bacteroidia;Bacteroidales;Bacteroidales_unclassified;Bacteroidales_unclassified;
ZOTU10667	6	3	0	0	1	0	0	0	4	4	0	0	Bacteria;Chloroflexi;Anaerolineae;Anaerolineales;Anaerolineaceae;Anaerolineaceae_unclassified;
ZOTU10668	8	0	0	0	0	2	0	0	4	8	0	0	Bacteria;Bacteria_unclassified;Bacteria_unclassified;Bacteria_unclassified;Bacteria_unclassified;Bacteria_unclassified;
ZOTU10669	0	0	0	0	0	0	0	0	0	0	0	0	Bacteria;Planctomycetota;Planctomycetes;Pirellulales;Pirellulaceae;uncultured;
ZOTU1067	0	0	0	0	0	0	0	0	0	0	0	0	Bacteria;Actinobacteriota;Actinobacteria;Streptomycetales;Streptomycetaceae;Streptomycetaceae_unclassified;
ZOTU10670	0	0	0	1	0	1	0	0	0	2	0	0	Bacteria;Bacteria_unclassified;Bacteria_unclassified;Bacteria_unclassified;Bacteria_unclassified;Bacteria_unclassified;
ZOTU10671	0	0	0	1	2	0	0	0	0	0	0	0	Bacteria;Bacteria_unclassified;Bacteria_unclassified;Bacteria_unclassified;Bacteria_unclassified;Bacteria_unclassified;
ZOTU10672	6	3	0	5	3	17	0	0	8	8	0	0	Bacteria;Chloroflexi;Anaerolineae;Anaerolineales;Anaerolineaceae;uncultured;
ZOTU10673	4	3	2	7	6	1	1	0	3	13	0	0	Bacteria;Acidobacteriota;Vicinamibacteria;Vicinamibacterales;uncultured;uncultured_ge;
ZOTU10674	4	3	0	4	0	6	0	0	10	1	0	0	Bacteria;Bacteria_unclassified;Bacteria_unclassified;Bacteria_unclassified;Bacteria_unclassified;Bacteria_unclassified;
ZOTU10675	1	0	0	5	0	1	0	0	3	1	0	0	Bacteria;Verrucomicrobiota;Verrucomicrobiae;Pedosphaerales;Pedosphaeraceae;ADurb.Bin118;
ZOTU10676	2	3	0	3	0	1	0	0	4	4	0	0	Bacteria;Chloroflexi;Anaerolineae;Anaerolineales;Anaerolineaceae;uncultured;
ZOTU10677	0	1	0	9	0	0	0	0	2	2	0	0	Bacteria;Proteobacteria;Gammaproteobacteria;Burkholderiales;Methylophilaceae;Methylophilaceae_ge;
ZOTU10678	0	0	0	0	2	0	0	0	1	1	0	0	Bacteria;Acidobacteriota;Thermoanaerobaculia;Thermoanaerobaculales;Thermoanaerobaculaceae;Thermoanaerobaculum;
ZOTU10679	1	1	0	0	0	0	0	0	0	0	0	0	Bacteria;Desulfobacterota;Desulfobacterota_unclassified;Desulfobacterota_unclassified;Desulfobacterota_unclassified;Desulfobacterota_unclassified;
ZOTU1068	0	0	0	0	1	0	0	0	0	0	0	0	Bacteria;Actinobacteriota;Acidimicrobiia;IMCC26256;IMCC26256_fa;IMCC26256_ge;
ZOTU10680	0	5	0	12	2	3	0	0	6	8	0	0	Bacteria;Desulfobacterota;Desulfobacteria;Desulfobacterales;Desulfolunaceae;Desulfolunaceae_unclassified;
ZOTU10681	7	4	2	15	13	6	0	0	11	15	0	0	Bacteria;Actinobacteriota;Acidimicrobiia;Microtrichales;Ilumatobacteraceae;Ilumatobacter;
ZOTU10682	0	0	0	6	1	2	0	0	1	4	0	0	Bacteria;Bacteria_unclassified;Bacteria_unclassified;Bacteria_unclassified;Bacteria_unclassified;Bacteria_unclassified;
ZOTU10683	0	1	0	0	1	1	0	0	2	3	0	0	Bacteria;Proteobacteria;Gammaproteobacteria;Burkholderiales;Sutterellaceae;uncultured;
ZOTU10684	0	0	0	0	1	0	0	0	0	6	0	0	Bacteria;Proteobacteria;Gammaproteobacteria;Gammaproteobacteria_unclassified;Gammaproteobacteria_unclassified;Gammaproteobacteria_unclassified;
ZOTU10685	2	2	0	1	0	5	0	0	4	1	0	0	Bacteria;Actinobacteriota;Thermoleophilia;Gaiellales;uncultured;uncultured_ge;
ZOTU10686	6	3	0	11	0	3	0	0	12	7	0	0	Bacteria;Bacteria_unclassified;Bacteria_unclassified;Bacteria_unclassified;Bacteria_unclassified;Bacteria_unclassified;
ZOTU10687	0	2	0	3	0	0	0	0	0	2	0	0	Bacteria;Proteobacteria;Gammaproteobacteria;Gammaproteobacteria_unclassified;Gammaproteobacteria_unclassified;Gammaproteobacteria_unclassified;
ZOTU10688	0	0	0	0	0	0	0	0	0	0	0	0	Bacteria;Proteobacteria;Alphaproteobacteria;Rhodobacterales;Rhodobacteraceae;Limibaculum;
ZOTU10689	0	0	0	1	2	0	0	0	0	3	0	0	Bacteria;Bacteria_unclassified;Bacteria_unclassified;Bacteria_unclassified;Bacteria_unclassified;Bacteria_unclassified;
ZOTU1069	0	0	0	0	0	0	0	0	0	0	0	0	Bacteria;Proteobacteria;Alphaproteobacteria;Rickettsiales;SM2D12;SM2D12_ge;
ZOTU10690	6	1	0	2	0	2	0	0	10	5	0	1	Bacteria;Acidobacteriota;Vicinamibacteria;Subgroup_17;Subgroup_17_fa;Subgroup_17_ge;
ZOTU10691	1	0	0	1	1	1	0	0	0	2	0	0	Bacteria;Actinobacteriota;Acidimicrobiia;Actinomarinales;Actinomarinales_unclassified;Actinomarinales_unclassified;
ZOTU10692	2	2	0	9	0	4	0	0	4	2	0	0	Bacteria;Bacteria_unclassified;Bacteria_unclassified;Bacteria_unclassified;Bacteria_unclassified;Bacteria_unclassified;
ZOTU10693	0	2	0	6	4	3	0	0	4	5	0	0	Bacteria;Proteobacteria;Alphaproteobacteria;Rhizobiales;Rhizobiales_unclassified;Rhizobiales_unclassified;
ZOTU10694	3	1	0	6	11	0	0	0	6	12	0	0	Bacteria;Acidobacteriota;Thermoanaerobaculia;Thermoanaerobaculales;Thermoanaerobaculaceae;Subgroup_10;
ZOTU10695	0	0	0	2	0	1	0	0	1	1	0	0	Bacteria;Proteobacteria;Gammaproteobacteria;Gammaproteobacteria_unclassified;Gammaproteobacteria_unclassified;Gammaproteobacteria_unclassified;
ZOTU10696	0	1	0	1	4	0	0	0	5	4	0	0	Bacteria;Proteobacteria;Gammaproteobacteria;Gammaproteobacteria_unclassified;Gammaproteobacteria_unclassified;Gammaproteobacteria_unclassified;
ZOTU10697	0	2	1	4	0	1	0	0	6	4	0	0	Bacteria;Bacteria_unclassified;Bacteria_unclassified;Bacteria_unclassified;Bacteria_unclassified;Bacteria_unclassified;
ZOTU10698	6	20	1	0	0	12	0	0	10	19	0	0	Bacteria;Proteobacteria;Gammaproteobacteria;Gammaproteobacteria_unclassified;Gammaproteobacteria_unclassified;Gammaproteobacteria_unclassified;
ZOTU10699	2	0	0	5	2	0	0	0	4	3	0	0	Bacteria;Proteobacteria;Alphaproteobacteria;Puniceispirillales;EF100-94H03;EF100-94H03_ge;
ZOTU107	41	25	12	394	2	1	27	14	4	2	32	159	Bacteria;Spirochaetota;Spirochaetia;Spirochaetales;Spirochaetaceae;Treponema;
ZOTU1070	0	0	0	0	0	0	0	0	0	0	0	0	Eukaryota;Cercozoa;Phytomyxea;Phytomyxea_or;Phytomyxea_fa;Plasmodiophora;
ZOTU10700	0	2	0	2	1	4	0	0	0	13	0	0	Bacteria;Desulfobacterota;Desulfobulbia;Desulfobulbales;Desulfobulbaceae;Desulfobulbus;
ZOTU10701	0	0	0	0	5	0	0	0	0	7	0	0	Bacteria;Planctomycetota;Planctomycetes;Pirellulales;Pirellulaceae;Blastopirellula;
ZOTU10702	6	4	0	19	3	1	0	0	8	16	0	0	Bacteria;Acidobacteriota;Subgroup_22;Subgroup_22_or;Subgroup_22_fa;Subgroup_22_ge;
ZOTU10703	0	0	0	0	0	0	0	0	0	0	0	0	Bacteria;Planctomycetota;Phycisphaerae;C86;C86_fa;C86_ge;
ZOTU10704	3	2	0	4	1	0	0	0	2	5	0	0	Bacteria;Proteobacteria;Alphaproteobacteria;Alphaproteobacteria_unclassified;Alphaproteobacteria_unclassified;Alphaproteobacteria_unclassified;
ZOTU10705	0	0	0	6	1	1	0	0	0	2	0	0	Bacteria;Proteobacteria;Alphaproteobacteria;Sphingomonadales;Sphingomonadaceae;Hephaestia;
ZOTU10706	0	0	0	0	0	0	0	0	0	0	0	0	Bacteria;Proteobacteria;Gammaproteobacteria;Gammaproteobacteria_unclassified;Gammaproteobacteria_unclassified;Gammaproteobacteria_unclassified;
ZOTU10707	0	0	0	0	0	0	0	0	0	0	0	0	Bacteria;Chloroflexi;Anaerolineae;Anaerolineales;Anaerolineaceae;uncultured;
ZOTU10708	0	0	0	0	0	0	0	0	0	0	0	0	Bacteria;Chloroflexi;Anaerolineae;Anaerolineales;Anaerolineaceae;Anaerolineaceae_unclassified;
ZOTU10709	0	0	0	1	0	0	0	0	1	1	0	0	Bacteria;Bacteria_unclassified;Bacteria_unclassified;Bacteria_unclassified;Bacteria_unclassified;Bacteria_unclassified;
ZOTU1071	0	1	0	0	0	0	0	0	0	0	0	0	Bacteria;Acidobacteriota;Acidobacteriae;Acidobacteriales;Acidobacteriaceae_;Acidobacteriaceae__unclassified;
ZOTU10710	0	0	0	0	1	0	0	0	0	0	0	0	Bacteria;Bacteroidota;Bacteroidia;Sphingobacteriales;Sphingobacteriales_unclassified;Sphingobacteriales_unclassified;
ZOTU10711	12	5	0	1	0	11	0	0	11	8	0	0	Bacteria;Zixibacteria;Zixibacteria_cl;Zixibacteria_or;Zixibacteria_fa;Zixibacteria_ge;
ZOTU10712	1	1	0	56	3	1	2	0	0	13	1	3	Bacteria;Proteobacteria;Gammaproteobacteria;Burkholderiales;Nitrosomonadaceae;MND1;
ZOTU10713	0	0	0	0	0	0	0	0	0	0	0	0	Bacteria;Planctomycetota;Planctomycetes;Pirellulales;Pirellulaceae;Pirellulaceae_unclassified;
ZOTU10714	0	0	0	0	0	0	0	0	4	1	0	0	Bacteria;Fusobacteriota;Fusobacteriia;Fusobacteriales;Fusobacteriaceae;Fusobacteriaceae_ge;
ZOTU10715	0	2	0	0	0	3	0	0	3	4	0	0	Bacteria;Firmicutes;Firmicutes_unclassified;Firmicutes_unclassified;Firmicutes_unclassified;Firmicutes_unclassified;
ZOTU10716	4	0	0	5	3	1	0	0	2	7	0	0	Bacteria;Sva0485;Sva0485_cl;Sva0485_or;Sva0485_fa;Sva0485_ge;
ZOTU10717	1	3	0	0	3	3	0	0	5	2	0	0	Bacteria;Proteobacteria;Alphaproteobacteria;Rhizobiales;Rhizobiales_unclassified;Rhizobiales_unclassified;
ZOTU10718	0	1	0	0	0	0	1	0	0	0	0	0	Bacteria;Proteobacteria;Gammaproteobacteria;Competibacterales;Competibacteraceae;Candidatus_Competibacter;
ZOTU10719	2	1	0	0	0	1	0	0	1	1	0	0	Bacteria;Planctomycetota;Phycisphaerae;MSBL9;MSBL9_unclassified;MSBL9_unclassified;
ZOTU1072	0	0	0	0	0	0	0	2	0	0	0	0	Bacteria;Actinobacteriota;Thermoleophilia;Gaiellales;Gaiellales_unclassified;Gaiellales_unclassified;
ZOTU10720	0	0	0	5	1	0	0	0	0	1	0	0	Bacteria;Bacteria_unclassified;Bacteria_unclassified;Bacteria_unclassified;Bacteria_unclassified;Bacteria_unclassified;
ZOTU10721	0	1	0	0	0	0	0	0	1	16	0	0	Bacteria;Bacteroidota;Ignavibacteria;Ignavibacteriales;PHOS-HE36;PHOS-HE36_ge;
ZOTU10722	0	0	0	0	0	0	0	0	0	0	0	0	Bacteria;Acidobacteriota;Vicinamibacteria;Subgroup_17;Subgroup_17_fa;Subgroup_17_ge;
ZOTU10723	7	1	0	5	3	15	0	0	7	2	0	0	Bacteria;Fibrobacterota;Fibrobacteria;Fibrobacterales;TG3;TG3_ge;
ZOTU10724	0	0	0	0	0	0	0	0	0	0	0	0	Bacteria;Proteobacteria;Alphaproteobacteria;Acetobacterales;Acetobacteraceae;Acetobacteraceae_unclassified;
ZOTU10725	0	0	0	0	0	0	0	0	1	0	0	0	Bacteria;Proteobacteria;Alphaproteobacteria;Alphaproteobacteria_unclassified;Alphaproteobacteria_unclassified;Alphaproteobacteria_unclassified;
ZOTU10726	0	1	0	0	0	3	0	0	0	0	0	0	Bacteria;Bacteria_unclassified;Bacteria_unclassified;Bacteria_unclassified;Bacteria_unclassified;Bacteria_unclassified;
ZOTU10727	0	0	0	1	0	0	0	0	0	1	0	0	Bacteria;Bacteria_unclassified;Bacteria_unclassified;Bacteria_unclassified;Bacteria_unclassified;Bacteria_unclassified;
ZOTU10728	3	2	0	1	0	4	0	0	3	4	0	0	Bacteria;Bacteria_unclassified;Bacteria_unclassified;Bacteria_unclassified;Bacteria_unclassified;Bacteria_unclassified;
ZOTU10729	0	0	0	2	0	0	0	0	0	1	0	0	Bacteria;Actinobacteriota;Acidimicrobiia;Microtrichales;Microtrichales_unclassified;Microtrichales_unclassified;
ZOTU1073	1	1	1	3	3	1	1	1	2	1	0	0	Bacteria;Chloroflexi;Chloroflexia;Thermomicrobiales;JG30-KF-CM45;JG30-KF-CM45_ge;
ZOTU10730	0	0	0	4	4	4	0	0	3	8	0	0	Bacteria;Proteobacteria;Gammaproteobacteria;Gammaproteobacteria_unclassified;Gammaproteobacteria_unclassified;Gammaproteobacteria_unclassified;
ZOTU10731	0	1	0	2	0	0	0	0	4	1	0	0	Bacteria;Chloroflexi;Anaerolineae;Caldilineales;Caldilineaceae;uncultured;
ZOTU10732	5	3	0	2	2	20	0	0	9	4	0	0	Bacteria;Spirochaetota;Spirochaetia;Spirochaetales;Spirochaetaceae;Spirochaeta;
ZOTU10733	0	0	0	10	3	0	0	0	1	3	0	0	Bacteria;Planctomycetota;OM190;OM190_or;OM190_fa;OM190_ge;
ZOTU10734	1	0	0	0	0	0	0	0	1	1	0	0	Bacteria;Proteobacteria;Proteobacteria_unclassified;Proteobacteria_unclassified;Proteobacteria_unclassified;Proteobacteria_unclassified;
ZOTU10735	2	2	0	1	0	3	0	0	1	4	0	0	Bacteria;Methylomirabilota;Methylomirabilia;Methylomirabilales;Methylomirabilaceae;Sh765B-TzT-35;
ZOTU10736	0	0	0	3	0	4	0	0	1	0	0	0	Bacteria;Bacteria_unclassified;Bacteria_unclassified;Bacteria_unclassified;Bacteria_unclassified;Bacteria_unclassified;
ZOTU10737	0	4	0	5	2	1	0	0	4	5	0	0	Bacteria;Bacteroidota;Ignavibacteria;Ignavibacteriales;Ignavibacteriales_unclassified;Ignavibacteriales_unclassified;
ZOTU10738	8	4	0	5	3	0	0	0	5	6	0	0	Bacteria;Proteobacteria;Gammaproteobacteria;Burkholderiales;Comamonadaceae;Methylibium;
ZOTU10739	0	0	0	1	0	0	0	0	2	0	0	0	Bacteria;Desulfobacterota;Desulfobacterota_unclassified;Desulfobacterota_unclassified;Desulfobacterota_unclassified;Desulfobacterota_unclassified;
ZOTU1074	0	0	0	0	0	0	0	0	0	0	0	0	Eukaryota;Eukaryota_unclassified;Eukaryota_unclassified;Eukaryota_unclassified;Eukaryota_unclassified;Eukaryota_unclassified;
ZOTU10740	4	3	0	5	2	2	0	0	4	9	0	0	Bacteria;Bacteria_unclassified;Bacteria_unclassified;Bacteria_unclassified;Bacteria_unclassified;Bacteria_unclassified;
ZOTU10741	1	3	0	0	0	1	0	0	1	2	0	0	Bacteria;Bacteria_unclassified;Bacteria_unclassified;Bacteria_unclassified;Bacteria_unclassified;Bacteria_unclassified;
ZOTU10742	0	0	0	4	0	2	1	0	4	0	0	0	Bacteria;Nitrospirota;Nitrospiria;Nitrospirales;Nitrospiraceae;Nitrospira;
ZOTU10743	1	4	0	6	2	5	0	0	3	8	0	0	Bacteria;Bacteroidota;Ignavibacteria;Ignavibacteriales;Ignavibacteriaceae;Ignavibacterium;
ZOTU10744	0	0	0	0	2	0	0	0	3	4	0	0	Bacteria;Proteobacteria;Gammaproteobacteria;Gammaproteobacteria_unclassified;Gammaproteobacteria_unclassified;Gammaproteobacteria_unclassified;
ZOTU10745	1	0	0	5	7	2	0	0	2	2	0	0	Bacteria;Proteobacteria;Gammaproteobacteria;Gammaproteobacteria_unclassified;Gammaproteobacteria_unclassified;Gammaproteobacteria_unclassified;
ZOTU10746	0	0	0	0	0	0	0	0	1	0	0	0	Bacteria;Myxococcota;Polyangia;Haliangiales;Haliangiaceae;Haliangium;
ZOTU10747	0	0	0	11	16	0	0	0	7	10	0	0	Bacteria;Acidobacteriota;Vicinamibacteria;Subgroup_17;Subgroup_17_fa;Subgroup_17_ge;
ZOTU10748	0	1	0	0	0	1	0	0	0	0	0	0	Bacteria;Chloroflexi;Anaerolineae;Anaerolineales;Anaerolineaceae;Anaerolineaceae_unclassified;
ZOTU10749	1	2	0	3	0	0	0	0	3	5	0	0	Bacteria;Chloroflexi;Anaerolineae;Anaerolineales;Anaerolineaceae;Anaerolineaceae_unclassified;
ZOTU1075	0	0	0	0	0	0	0	0	0	0	0	0	Eukaryota;Peronosporomycetes;Peronosporomycetes_cl;Peronosporomycetes_or;Peronosporomycetes_fa;Peronosporomycetes_fa_unclassified;
ZOTU10750	0	0	0	2	2	1	0	0	2	1	0	0	Bacteria;Desulfobacterota;Desulfobacteria;Desulfobacterales;Desulfobacterales_unclassified;Desulfobacterales_unclassified;
ZOTU10751	0	0	0	0	0	0	0	0	0	0	0	0	Bacteria;Nitrospirota;Nitrospiria;Nitrospirales;Nitrospiraceae;Nitrospira;
ZOTU10752	1	0	0	2	0	0	0	0	0	0	0	0	Bacteria;Proteobacteria;Gammaproteobacteria;Gammaproteobacteria_unclassified;Gammaproteobacteria_unclassified;Gammaproteobacteria_unclassified;
ZOTU10753	0	0	0	1	0	0	0	0	0	1	0	0	Bacteria;Verrucomicrobiota;Verrucomicrobiae;Pedosphaerales;Pedosphaeraceae;ADurb.Bin118;
ZOTU10754	1	1	0	1	2	1	0	0	1	4	0	0	Bacteria;Planctomycetota;Phycisphaerae;Pla1_lineage;Pla1_lineage_fa;Pla1_lineage_ge;
ZOTU10755	0	0	0	1	0	0	0	0	0	1	0	0	Bacteria;Bacteroidota;Ignavibacteria;Ignavibacteriales;Ignavibacteriales_unclassified;Ignavibacteriales_unclassified;
ZOTU10756	0	0	0	1	1	1	0	0	3	4	0	0	Bacteria;Bacteria_unclassified;Bacteria_unclassified;Bacteria_unclassified;Bacteria_unclassified;Bacteria_unclassified;
ZOTU10757	7	1	0	4	6	2	0	0	9	11	0	0	Bacteria;Actinobacteriota;Actinobacteria;Actinobacteria_unclassified;Actinobacteria_unclassified;Actinobacteria_unclassified;
ZOTU10758	2	1	1	33	12	0	0	0	18	24	0	0	Bacteria;Acidobacteriota;Vicinamibacteria;Subgroup_9;Subgroup_9_fa;Subgroup_9_ge;
ZOTU10759	1	0	0	2	0	1	0	0	0	0	0	0	Bacteria;Acidobacteriota;Thermoanaerobaculia;Thermoanaerobaculales;Thermoanaerobaculaceae;Subgroup_23;
ZOTU1076	2	0	0	0	0	0	0	0	0	0	1	0	Bacteria;Gemmatimonadota;Gemmatimonadetes;Gemmatimonadales;Gemmatimonadaceae;Gemmatimonadaceae_unclassified;
ZOTU10760	0	0	1	1	0	0	0	0	0	4	0	0	Bacteria;Bacteria_unclassified;Bacteria_unclassified;Bacteria_unclassified;Bacteria_unclassified;Bacteria_unclassified;
ZOTU10761	0	1	0	1	0	1	0	0	0	0	0	0	Bacteria;Acidobacteriota;Blastocatellia;Blastocatellales;Blastocatellaceae;Aridibacter;
ZOTU10762	0	1	0	0	0	0	0	0	1	2	0	0	Bacteria;Myxococcota;Myxococcia;Myxococcales;Myxococcaceae;Myxococcaceae_unclassified;
ZOTU10763	0	1	0	0	1	0	0	0	0	1	0	1	Bacteria;Planctomycetota;Planctomycetes;Pirellulales;Pirellulaceae;Pirellulaceae_unclassified;
ZOTU10764	0	0	0	0	0	0	0	0	0	0	0	0	Bacteria;Bacteria_unclassified;Bacteria_unclassified;Bacteria_unclassified;Bacteria_unclassified;Bacteria_unclassified;
ZOTU10765	0	0	0	0	0	0	0	0	0	0	0	0	Bacteria;Proteobacteria;Gammaproteobacteria;Burkholderiales;Comamonadaceae;Comamonadaceae_unclassified;
ZOTU10766	1	0	0	1	0	0	0	0	0	0	0	0	Bacteria;Bacteria_unclassified;Bacteria_unclassified;Bacteria_unclassified;Bacteria_unclassified;Bacteria_unclassified;
ZOTU10767	1	0	1	0	1	0	0	0	0	3	0	0	Bacteria;Proteobacteria;Alphaproteobacteria;Alphaproteobacteria_unclassified;Alphaproteobacteria_unclassified;Alphaproteobacteria_unclassified;
ZOTU10768	1	0	0	0	0	1	0	0	0	2	0	0	Bacteria;Proteobacteria;Gammaproteobacteria;Burkholderiales;Burkholderiales_unclassified;Burkholderiales_unclassified;
ZOTU10769	0	1	0	0	0	0	0	0	0	2	0	0	Bacteria;Bacteria_unclassified;Bacteria_unclassified;Bacteria_unclassified;Bacteria_unclassified;Bacteria_unclassified;
ZOTU1077	0	0	1	0	0	1	0	0	1	1	0	0	Bacteria;Proteobacteria;Alphaproteobacteria;Elsterales;Elsterales_unclassified;Elsterales_unclassified;
ZOTU10770	0	1	0	5	3	1	0	0	3	1	0	0	Bacteria;Bacteria_unclassified;Bacteria_unclassified;Bacteria_unclassified;Bacteria_unclassified;Bacteria_unclassified;
ZOTU10771	0	0	0	4	1	1	0	0	2	1	0	0	Bacteria;Acidobacteriota;Subgroup_22;Subgroup_22_or;Subgroup_22_fa;Subgroup_22_ge;
ZOTU10772	3	2	0	0	0	0	0	0	3	2	0	0	Bacteria;Chloroflexi;Chloroflexi_unclassified;Chloroflexi_unclassified;Chloroflexi_unclassified;Chloroflexi_unclassified;
ZOTU10773	1	2	0	3	7	3	0	0	8	11	0	0	Bacteria;Desulfobacterota;Desulfuromonadia;Desulfuromonadia_or;Desulfuromonadaceae;Desulfuromonadaceae_unclassified;
ZOTU10774	0	1	0	2	2	2	0	0	1	6	0	0	Bacteria;Proteobacteria;Alphaproteobacteria;Alphaproteobacteria_unclassified;Alphaproteobacteria_unclassified;Alphaproteobacteria_unclassified;
ZOTU10775	1	0	0	1	0	13	0	0	0	0	1	0	Bacteria;Firmicutes;Syntrophomonadia;Syntrophomonadales;Syntrophomonadaceae;Syntrophomonadaceae_unclassified;
ZOTU10776	0	0	0	0	2	0	0	0	0	5	0	0	Bacteria;Bacteroidota;Bacteroidia;Bacteroidales;Marinilabiliaceae;Labilibacter;
ZOTU10777	0	0	0	0	0	0	0	0	0	0	0	0	Bacteria;Bacteria_unclassified;Bacteria_unclassified;Bacteria_unclassified;Bacteria_unclassified;Bacteria_unclassified;
ZOTU10778	1	3	0	2	0	0	0	0	2	4	0	0	Bacteria;Actinobacteriota;Actinobacteriota_unclassified;Actinobacteriota_unclassified;Actinobacteriota_unclassified;Actinobacteriota_unclassified;
ZOTU10779	0	0	0	1	0	0	0	0	0	2	0	0	Bacteria;Proteobacteria;Gammaproteobacteria;Gammaproteobacteria_unclassified;Gammaproteobacteria_unclassified;Gammaproteobacteria_unclassified;
ZOTU1078	0	0	0	0	0	0	0	0	0	0	0	0	Bacteria;Bacteroidota;Bacteroidota_unclassified;Bacteroidota_unclassified;Bacteroidota_unclassified;Bacteroidota_unclassified;
ZOTU10780	8	4	0	3	2	2	0	0	11	9	0	0	Bacteria;Bacteria_unclassified;Bacteria_unclassified;Bacteria_unclassified;Bacteria_unclassified;Bacteria_unclassified;
ZOTU10781	0	0	0	1	0	1	0	0	5	3	0	0	Bacteria;Myxococcota;Polyangia;Polyangia_unclassified;Polyangia_unclassified;Polyangia_unclassified;
ZOTU10782	0	0	0	0	0	0	0	0	0	0	0	0	Bacteria;Desulfobacterota;Desulfobulbia;Desulfobulbales;Desulfobulbaceae;uncultured;
ZOTU10783	2	1	0	3	0	2	0	0	5	1	0	0	Bacteria;Bacteria_unclassified;Bacteria_unclassified;Bacteria_unclassified;Bacteria_unclassified;Bacteria_unclassified;
ZOTU10784	0	0	0	1	1	0	0	0	1	1	0	0	Bacteria;Proteobacteria;Alphaproteobacteria;Alphaproteobacteria_unclassified;Alphaproteobacteria_unclassified;Alphaproteobacteria_unclassified;
ZOTU10785	0	0	0	2	0	0	0	0	0	1	0	0	Bacteria;Bacteria_unclassified;Bacteria_unclassified;Bacteria_unclassified;Bacteria_unclassified;Bacteria_unclassified;
ZOTU10786	0	0	0	4	0	0	0	0	0	4	0	0	Bacteria;Proteobacteria;Alphaproteobacteria;Alphaproteobacteria_unclassified;Alphaproteobacteria_unclassified;Alphaproteobacteria_unclassified;
ZOTU10787	0	1	0	0	2	0	0	0	2	0	0	0	Bacteria;Bacteroidota;Bacteroidia;Bacteroidia_unclassified;Bacteroidia_unclassified;Bacteroidia_unclassified;
ZOTU10788	0	0	0	0	0	0	0	0	0	0	0	0	Bacteria;Gemmatimonadota;BD2-11_terrestrial_group;BD2-11_terrestrial_group_or;BD2-11_terrestrial_group_fa;BD2-11_terrestrial_group_ge;
ZOTU10789	0	1	0	0	0	0	0	0	1	0	0	0	Bacteria;Bacteria_unclassified;Bacteria_unclassified;Bacteria_unclassified;Bacteria_unclassified;Bacteria_unclassified;
ZOTU1079	0	1	0	0	0	1	2	4	1	1	0	0	Bacteria;Actinobacteriota;Acidimicrobiia;Acidimicrobiia_unclassified;Acidimicrobiia_unclassified;Acidimicrobiia_unclassified;
ZOTU10790	2	1	0	4	1	0	0	0	3	1	0	0	Bacteria;Bacteria_unclassified;Bacteria_unclassified;Bacteria_unclassified;Bacteria_unclassified;Bacteria_unclassified;
ZOTU10791	0	0	0	1	1	3	0	0	1	1	0	0	Bacteria;Proteobacteria;Alphaproteobacteria;Rhodobacterales;Rhodobacteraceae;Rhodobacteraceae_unclassified;
ZOTU10792	1	0	0	0	0	0	0	0	0	0	0	0	Bacteria;Planctomycetota;OM190;OM190_or;OM190_fa;OM190_ge;
ZOTU10793	4	0	0	8	1	0	0	0	7	2	0	0	Bacteria;Desulfobacterota;Desulfobulbia;Desulfobulbales;Desulfobulbaceae;uncultured;
ZOTU10794	0	0	0	1	0	1	0	0	0	0	0	0	Bacteria;Bacteroidota;Bacteroidia;Bacteroidia_unclassified;Bacteroidia_unclassified;Bacteroidia_unclassified;
ZOTU10795	0	1	0	2	0	0	0	0	1	1	0	0	Bacteria;Proteobacteria;Gammaproteobacteria;Gammaproteobacteria_unclassified;Gammaproteobacteria_unclassified;Gammaproteobacteria_unclassified;
ZOTU10796	0	0	0	4	5	2	0	0	2	14	0	1	Bacteria;Bacteroidota;Bacteroidia;Bacteroidales;Prolixibacteraceae;Prolixibacteraceae_unclassified;
ZOTU10797	0	0	0	0	0	0	0	0	0	7	0	0	Bacteria;Proteobacteria;Alphaproteobacteria;Rhizobiales;Hyphomicrobiaceae;Hyphomicrobiaceae_unclassified;
ZOTU10798	5	3	0	11	19	1	0	0	25	18	0	0	Bacteria;Actinobacteriota;Acidimicrobiia;Actinomarinales;uncultured;uncultured_ge;
ZOTU10799	6	3	0	5	0	2	0	0	3	8	0	0	Bacteria;Modulibacteria;Moduliflexia;Moduliflexales;Moduliflexaceae;Moduliflexaceae_ge;
ZOTU108	139	63	204	291	37	19	138	143	121	54	214	851	Bacteria;Bacteroidota;Bacteroidia;Bacteroidales;Prevotellaceae;Prevotella;
ZOTU1080	0	0	3	0	0	0	1	1	0	0	0	0	Bacteria;Proteobacteria;Alphaproteobacteria;Micropepsales;Micropepsaceae;uncultured;
ZOTU10800	1	3	1	4	0	0	0	0	4	3	0	0	Bacteria;Verrucomicrobiota;Verrucomicrobiae;Pedosphaerales;Pedosphaeraceae;Pedosphaeraceae_unclassified;
ZOTU10801	10	3	0	17	21	3	0	0	22	19	0	0	Bacteria;Acidobacteriota;AT-s3-28;AT-s3-28_or;AT-s3-28_fa;AT-s3-28_ge;
ZOTU10802	2	0	0	0	0	0	1	0	2	2	0	0	Bacteria;Acidobacteriota;Subgroup_21;Subgroup_21_or;Subgroup_21_fa;Subgroup_21_ge;
ZOTU10803	0	0	0	5	0	0	0	0	0	0	0	0	Bacteria;Proteobacteria;Alphaproteobacteria;Rhizobiales;Rhizobiales_unclassified;Rhizobiales_unclassified;
ZOTU10804	1	0	0	1	1	1	0	0	1	1	0	0	Bacteria;Acidobacteriota;Acidobacteriota_unclassified;Acidobacteriota_unclassified;Acidobacteriota_unclassified;Acidobacteriota_unclassified;
ZOTU10805	0	0	0	1	0	0	0	0	0	0	0	0	Bacteria;Verrucomicrobiota;Verrucomicrobiae;Pedosphaerales;Pedosphaeraceae;Pedosphaeraceae_unclassified;
ZOTU10806	0	0	1	1	0	0	0	0	0	0	0	0	Bacteria;Proteobacteria;Alphaproteobacteria;Rhizobiales;Rhizobiales_unclassified;Rhizobiales_unclassified;
ZOTU10807	2	1	0	6	1	0	0	0	4	10	0	0	Bacteria;Bacteroidota;Bacteroidota_unclassified;Bacteroidota_unclassified;Bacteroidota_unclassified;Bacteroidota_unclassified;
ZOTU10808	0	1	0	18	0	1	0	0	2	3	0	0	Bacteria;Acidobacteriota;Thermoanaerobaculia;Thermoanaerobaculales;Thermoanaerobaculaceae;Subgroup_10;
ZOTU10809	3	0	0	4	6	23	0	0	6	10	0	0	Bacteria;Chloroflexi;Anaerolineae;SBR1031;SBR1031_fa;SBR1031_ge;
ZOTU1081	0	0	0	0	0	0	0	0	0	0	0	0	Bacteria;Patescibacteria;Saccharimonadia;Saccharimonadales;Saccharimonadales_unclassified;Saccharimonadales_unclassified;
ZOTU10810	1	2	0	4	6	0	0	0	8	12	0	0	Bacteria;Desulfobacterota;Desulfobulbia;Desulfobulbales;Desulfobulbales_unclassified;Desulfobulbales_unclassified;
ZOTU10811	5	10	0	9	10	4	0	0	10	16	0	0	Bacteria;Acidobacteriota;Acidobacteriota_unclassified;Acidobacteriota_unclassified;Acidobacteriota_unclassified;Acidobacteriota_unclassified;
ZOTU10812	3	3	0	10	3	3	0	0	6	11	0	0	Bacteria;Planctomycetota;Pla3_lineage;Pla3_lineage_or;Pla3_lineage_fa;Pla3_lineage_ge;
ZOTU10813	1	1	0	1	2	1	0	0	1	3	0	0	Bacteria;Chloroflexi;KD4-96;KD4-96_or;KD4-96_fa;KD4-96_ge;
ZOTU10814	0	0	0	0	0	0	0	0	0	0	0	0	Bacteria;Patescibacteria;Gracilibacteria;Absconditabacteriales_;Absconditabacteriales__fa;Absconditabacteriales__ge;
ZOTU10815	0	0	0	1	0	0	0	0	1	0	0	0	Bacteria;Myxococcota;Polyangia;Polyangiales;Polyangiaceae;Polyangiaceae_unclassified;
ZOTU10816	0	0	0	0	0	0	0	0	0	1	0	0	Bacteria;Proteobacteria;Alphaproteobacteria;Alphaproteobacteria_unclassified;Alphaproteobacteria_unclassified;Alphaproteobacteria_unclassified;
ZOTU10817	0	1	0	2	0	1	0	0	2	4	0	0	Bacteria;Proteobacteria;Gammaproteobacteria;Gammaproteobacteria_unclassified;Gammaproteobacteria_unclassified;Gammaproteobacteria_unclassified;
ZOTU10818	0	0	0	0	0	0	0	0	0	0	0	0	Bacteria;Bacteria_unclassified;Bacteria_unclassified;Bacteria_unclassified;Bacteria_unclassified;Bacteria_unclassified;
ZOTU10819	2	0	0	1	0	0	0	0	5	7	0	0	Bacteria;Acidobacteriota;Vicinamibacteria;Subgroup_17;Subgroup_17_fa;Subgroup_17_ge;
ZOTU1082	0	0	0	0	1	0	0	0	0	0	0	0	Bacteria;Proteobacteria;Alphaproteobacteria;Micropepsales;Micropepsaceae;uncultured;
ZOTU10820	1	7	0	2	6	2	0	0	2	13	0	0	Bacteria;Planctomycetota;Planctomycetes;Pirellulales;Pirellulaceae;uncultured;
ZOTU10821	0	0	0	2	0	0	0	0	2	2	0	0	Bacteria;Proteobacteria;Gammaproteobacteria;Gammaproteobacteria_unclassified;Gammaproteobacteria_unclassified;Gammaproteobacteria_unclassified;
ZOTU10822	0	0	0	0	2	0	0	0	0	1	0	0	Bacteria;Proteobacteria;Alphaproteobacteria;Sphingomonadales;Sphingomonadaceae;Sphingomonadaceae_unclassified;
ZOTU10823	0	1	0	0	3	5	0	0	1	3	0	0	Bacteria;Bacteria_unclassified;Bacteria_unclassified;Bacteria_unclassified;Bacteria_unclassified;Bacteria_unclassified;
ZOTU10824	0	0	0	0	0	1	0	0	1	0	0	0	Bacteria;Bacteria_unclassified;Bacteria_unclassified;Bacteria_unclassified;Bacteria_unclassified;Bacteria_unclassified;
ZOTU10825	1	0	0	1	0	0	0	0	0	2	0	0	Bacteria;Proteobacteria;Alphaproteobacteria;Rhizobiales;Rhizobiaceae;Rhizobiaceae_unclassified;
ZOTU10826	0	0	0	3	1	0	0	0	4	2	0	0	Bacteria;Desulfobacterota;Desulfuromonadia;Desulfuromonadia_or;Desulfuromonadia_fa;Desulfuromonadia_ge;
ZOTU10827	0	1	0	1	1	1	0	0	0	3	0	0	Bacteria;Proteobacteria;Alphaproteobacteria;Sphingomonadales;Sphingomonadaceae;Parablastomonas;
ZOTU10828	0	0	0	0	0	0	0	0	0	0	0	0	Bacteria;Proteobacteria;Alphaproteobacteria;Alphaproteobacteria_unclassified;Alphaproteobacteria_unclassified;Alphaproteobacteria_unclassified;
ZOTU10829	1	0	0	13	0	1	0	0	0	4	0	0	Bacteria;Bacteria_unclassified;Bacteria_unclassified;Bacteria_unclassified;Bacteria_unclassified;Bacteria_unclassified;
ZOTU1083	0	1	0	0	0	0	0	1	0	0	0	0	Bacteria;Patescibacteria;Saccharimonadia;Saccharimonadales;WWH38;WWH38_ge;
ZOTU10830	1	1	0	0	0	1	0	0	0	0	0	0	Bacteria;Bacteria_unclassified;Bacteria_unclassified;Bacteria_unclassified;Bacteria_unclassified;Bacteria_unclassified;
ZOTU10831	14	9	0	7	31	10	0	0	22	36	0	0	Bacteria;Bacteroidota;Ignavibacteria;Ignavibacteriales;Melioribacteraceae;IheB3-7;
ZOTU10832	0	0	0	0	3	3	0	0	1	3	0	0	Bacteria;WPS-2;WPS-2_cl;WPS-2_or;WPS-2_fa;WPS-2_ge;
ZOTU10833	0	0	0	0	1	0	0	0	0	0	0	0	Bacteria;Bacteroidota;Bacteroidia;Bacteroidia_unclassified;Bacteroidia_unclassified;Bacteroidia_unclassified;
ZOTU10834	8	6	0	9	3	9	0	0	8	11	0	0	Bacteria;Bacteria_unclassified;Bacteria_unclassified;Bacteria_unclassified;Bacteria_unclassified;Bacteria_unclassified;
ZOTU10835	0	0	0	0	0	0	0	0	0	0	0	0	Bacteria;WS2;WS2_cl;WS2_or;WS2_fa;WS2_ge;
ZOTU10836	2	0	0	0	3	0	0	0	0	1	0	0	Bacteria;Proteobacteria;Gammaproteobacteria;Burkholderiales;Rhodocyclaceae;Rhodocyclaceae_unclassified;
ZOTU10837	0	0	0	2	0	0	0	0	0	1	0	0	Bacteria;Bacteria_unclassified;Bacteria_unclassified;Bacteria_unclassified;Bacteria_unclassified;Bacteria_unclassified;
ZOTU10838	0	1	0	0	1	3	0	0	0	0	0	0	Bacteria;Bacteria_unclassified;Bacteria_unclassified;Bacteria_unclassified;Bacteria_unclassified;Bacteria_unclassified;
ZOTU10839	0	0	0	6	0	0	0	0	3	10	0	0	Bacteria;Proteobacteria;Alphaproteobacteria;Sphingomonadales;Sphingomonadaceae;Sphingomonadaceae_unclassified;
ZOTU1084	2	0	3	0	2	0	2	0	0	0	0	0	Bacteria;WPS-2;WPS-2_cl;WPS-2_or;WPS-2_fa;WPS-2_ge;
ZOTU10840	13	6	0	21	2	1	0	0	11	16	0	0	Bacteria;Bacteria_unclassified;Bacteria_unclassified;Bacteria_unclassified;Bacteria_unclassified;Bacteria_unclassified;
ZOTU10841	0	0	0	1	0	0	0	0	1	3	0	0	Bacteria;Bacteria_unclassified;Bacteria_unclassified;Bacteria_unclassified;Bacteria_unclassified;Bacteria_unclassified;
ZOTU10842	0	0	0	1	1	0	0	0	1	1	0	0	Bacteria;Proteobacteria;Alphaproteobacteria;Alphaproteobacteria_unclassified;Alphaproteobacteria_unclassified;Alphaproteobacteria_unclassified;
ZOTU10843	0	0	0	0	0	0	0	0	0	3	0	0	Bacteria;Bacteria_unclassified;Bacteria_unclassified;Bacteria_unclassified;Bacteria_unclassified;Bacteria_unclassified;
ZOTU10844	0	0	0	0	0	0	0	0	0	0	0	0	Bacteria;Bacteria_unclassified;Bacteria_unclassified;Bacteria_unclassified;Bacteria_unclassified;Bacteria_unclassified;
ZOTU10845	0	1	0	2	3	0	0	0	1	14	0	0	Bacteria;Patescibacteria;Parcubacteria;Candidatus_Kaiserbacteria;Candidatus_Kaiserbacteria_fa;Candidatus_Kaiserbacteria_ge;
ZOTU10846	0	0	1	0	1	1	0	0	0	6	0	0	Bacteria;Bacteroidota;Bacteroidia;Bacteroidales;Prolixibacteraceae;Prolixibacteraceae_unclassified;
ZOTU10847	0	0	0	2	0	1	0	0	0	0	0	0	Bacteria;Proteobacteria;Alphaproteobacteria;Rhizobiales;Rhizobiales_unclassified;Rhizobiales_unclassified;
ZOTU10848	3	1	0	2	1	3	0	0	7	1	0	0	Bacteria;Bacteria_unclassified;Bacteria_unclassified;Bacteria_unclassified;Bacteria_unclassified;Bacteria_unclassified;
ZOTU10849	2	0	0	1	1	0	0	0	2	7	0	0	Bacteria;Gemmatimonadota;S0134_terrestrial_group;S0134_terrestrial_group_or;S0134_terrestrial_group_fa;S0134_terrestrial_group_ge;
ZOTU1085	1	1	0	1	0	3	3	9	0	0	1	0	Bacteria;Gemmatimonadota;Gemmatimonadetes;Gemmatimonadales;Gemmatimonadaceae;Roseisolibacter;
ZOTU10850	2	0	0	0	0	1	0	0	3	1	0	0	Bacteria;Bacteria_unclassified;Bacteria_unclassified;Bacteria_unclassified;Bacteria_unclassified;Bacteria_unclassified;
ZOTU10851	0	0	1	0	1	1	0	0	0	0	0	0	Bacteria;Acidobacteriota;Acidobacteriota_unclassified;Acidobacteriota_unclassified;Acidobacteriota_unclassified;Acidobacteriota_unclassified;
ZOTU10852	0	0	0	0	1	0	0	0	0	0	0	0	Bacteria;Bacteria_unclassified;Bacteria_unclassified;Bacteria_unclassified;Bacteria_unclassified;Bacteria_unclassified;
ZOTU10853	0	0	0	1	0	1	0	1	1	2	0	0	Bacteria;Bacteria_unclassified;Bacteria_unclassified;Bacteria_unclassified;Bacteria_unclassified;Bacteria_unclassified;
ZOTU10854	0	1	0	4	0	2	0	0	0	1	0	0	Bacteria;Gemmatimonadota;PAUC43f_marine_benthic_group;PAUC43f_marine_benthic_group_or;PAUC43f_marine_benthic_group_fa;PAUC43f_marine_benthic_group_ge;
ZOTU10855	0	0	0	0	0	0	0	0	0	0	0	0	Bacteria;Myxococcota;Polyangia;Polyangiales;Sandaracinaceae;uncultured;
ZOTU10856	1	0	0	0	1	1	0	0	0	4	0	0	Bacteria;Bacteroidota;Ignavibacteria;Ignavibacteriales;UA-50;UA-50_ge;
ZOTU10857	0	0	0	0	0	0	0	0	0	0	0	0	Bacteria;Bacteroidota;Bacteroidia;Chitinophagales;Saprospiraceae;uncultured;
ZOTU10858	0	0	0	0	0	0	0	0	1	0	0	0	Bacteria;Desulfobacterota;Desulfuromonadia;MA-28-I98C;MA-28-I98C_fa;MA-28-I98C_ge;
ZOTU10859	0	0	0	6	0	0	0	0	1	3	0	0	Bacteria;Proteobacteria;Alphaproteobacteria;Rhizobiales;Rhizobiales_unclassified;Rhizobiales_unclassified;
ZOTU1086	0	1	3	0	0	0	1	0	0	0	1	0	Bacteria;Actinobacteriota;Actinobacteria;Catenulisporales;Catenulisporaceae;Catenulispora;
ZOTU10860	0	0	0	0	0	0	0	0	0	1	0	0	Bacteria;Bacteria_unclassified;Bacteria_unclassified;Bacteria_unclassified;Bacteria_unclassified;Bacteria_unclassified;
ZOTU10861	3	1	1	4	14	8	0	0	18	18	0	0	Bacteria;Bacteria_unclassified;Bacteria_unclassified;Bacteria_unclassified;Bacteria_unclassified;Bacteria_unclassified;
ZOTU10862	5	0	0	4	0	2	0	0	5	9	0	0	Bacteria;Acidobacteriota;Acidobacteriota_unclassified;Acidobacteriota_unclassified;Acidobacteriota_unclassified;Acidobacteriota_unclassified;
ZOTU10863	0	0	0	0	0	0	0	0	0	0	0	0	Bacteria;Planctomycetota;Planctomycetes;Gemmatales;Gemmataceae;Gemmataceae_unclassified;
ZOTU10864	0	1	0	1	0	0	0	0	0	0	0	0	Bacteria;Proteobacteria;Alphaproteobacteria;Sphingomonadales;Sphingomonadaceae;Sphingomonadaceae_unclassified;
ZOTU10865	1	2	0	2	1	2	0	0	5	5	0	0	Bacteria;Proteobacteria;Gammaproteobacteria;Gammaproteobacteria_Incertae_Sedis;Unknown_Family;uncultured;
ZOTU10866	2	4	0	0	0	1	0	0	2	5	0	0	Bacteria;Proteobacteria;Gammaproteobacteria;Gammaproteobacteria_unclassified;Gammaproteobacteria_unclassified;Gammaproteobacteria_unclassified;
ZOTU10867	1	1	0	0	0	0	0	0	1	4	0	0	Bacteria;Proteobacteria;Gammaproteobacteria;Gammaproteobacteria_unclassified;Gammaproteobacteria_unclassified;Gammaproteobacteria_unclassified;
ZOTU10868	1	3	0	3	1	0	1	0	1	1	0	0	Bacteria;Bacteria_unclassified;Bacteria_unclassified;Bacteria_unclassified;Bacteria_unclassified;Bacteria_unclassified;
ZOTU10869	1	0	0	5	1	2	0	0	0	4	0	0	Bacteria;Acidobacteriota;Subgroup_26;Subgroup_26_or;Subgroup_26_fa;Subgroup_26_ge;
ZOTU1087	2	0	0	0	0	0	0	1	0	1	0	0	Bacteria;Verrucomicrobiota;Verrucomicrobiae;Pedosphaerales;Pedosphaeraceae;Ellin516;
ZOTU10870	13	1	0	10	61	4	0	0	6	13	0	0	Bacteria;Proteobacteria;Gammaproteobacteria;Gammaproteobacteria_unclassified;Gammaproteobacteria_unclassified;Gammaproteobacteria_unclassified;
ZOTU10871	0	0	0	0	0	0	0	0	0	0	0	0	Bacteria;Bacteria_unclassified;Bacteria_unclassified;Bacteria_unclassified;Bacteria_unclassified;Bacteria_unclassified;
ZOTU10872	0	0	0	0	0	0	0	0	0	1	0	0	Bacteria;Bacteria_unclassified;Bacteria_unclassified;Bacteria_unclassified;Bacteria_unclassified;Bacteria_unclassified;
ZOTU10873	0	1	0	2	1	0	0	0	0	2	0	0	Bacteria;Bacteria_unclassified;Bacteria_unclassified;Bacteria_unclassified;Bacteria_unclassified;Bacteria_unclassified;
ZOTU10874	11	4	0	7	0	5	0	0	14	15	0	0	Bacteria;Proteobacteria;Gammaproteobacteria;Methylococcales;Methylomonadaceae;Methylomarinum;
ZOTU10875	0	1	0	0	0	0	0	0	0	0	0	0	Bacteria;Proteobacteria;Proteobacteria_unclassified;Proteobacteria_unclassified;Proteobacteria_unclassified;Proteobacteria_unclassified;
ZOTU10876	0	2	0	1	0	0	0	0	1	1	0	0	Bacteria;Proteobacteria;Proteobacteria_unclassified;Proteobacteria_unclassified;Proteobacteria_unclassified;Proteobacteria_unclassified;
ZOTU10877	0	0	0	0	0	1	0	0	0	0	0	0	Bacteria;Bacteroidota;Bacteroidia;Sphingobacteriales;Sphingobacteriaceae;Sphingobacteriaceae_unclassified;
ZOTU10878	5	10	0	0	0	7	0	0	11	13	0	0	Bacteria;Proteobacteria;Gammaproteobacteria;Gammaproteobacteria_unclassified;Gammaproteobacteria_unclassified;Gammaproteobacteria_unclassified;
ZOTU10879	7	3	0	9	12	1	0	0	6	13	0	0	Bacteria;Bacteroidota;Kryptonia;Kryptoniales;MSB-3C8;MSB-3C8_ge;
ZOTU1088	0	0	0	0	0	0	1	0	0	0	0	0	Bacteria;Actinobacteriota;Actinobacteria;Catenulisporales;Catenulisporaceae;Catenulispora;
ZOTU10880	0	2	0	9	1	0	0	0	3	19	0	0	Bacteria;Bacteria_unclassified;Bacteria_unclassified;Bacteria_unclassified;Bacteria_unclassified;Bacteria_unclassified;
ZOTU10881	5	1	0	1	20	1	0	0	6	10	1	0	Bacteria;Chloroflexi;KD4-96;KD4-96_or;KD4-96_fa;KD4-96_ge;
ZOTU10882	0	0	0	1	0	0	0	0	0	0	0	0	Bacteria;Bacteroidota;Ignavibacteria;Ignavibacteriales;UA-50;UA-50_ge;
ZOTU10883	0	0	0	1	0	1	0	0	1	2	0	0	Bacteria;Bacteria_unclassified;Bacteria_unclassified;Bacteria_unclassified;Bacteria_unclassified;Bacteria_unclassified;
ZOTU10884	0	1	0	1	0	0	0	0	1	0	0	0	Bacteria;Proteobacteria;Gammaproteobacteria;Burkholderiales;Burkholderiales_unclassified;Burkholderiales_unclassified;
ZOTU10885	1	1	0	0	9	0	0	0	3	0	0	0	Bacteria;Proteobacteria;Alphaproteobacteria;Sphingomonadales;Sphingomonadaceae;Croceicoccus;
ZOTU10886	0	0	0	0	0	0	0	0	0	0	0	0	Bacteria;Bacteria_unclassified;Bacteria_unclassified;Bacteria_unclassified;Bacteria_unclassified;Bacteria_unclassified;
ZOTU10887	0	0	0	1	0	0	0	0	1	2	0	0	Bacteria;Chloroflexi;Chloroflexi_unclassified;Chloroflexi_unclassified;Chloroflexi_unclassified;Chloroflexi_unclassified;
ZOTU10888	0	0	0	0	0	0	0	0	0	1	1	0	Bacteria;Bacteria_unclassified;Bacteria_unclassified;Bacteria_unclassified;Bacteria_unclassified;Bacteria_unclassified;
ZOTU10889	2	1	0	2	30	9	0	0	17	24	1	0	Bacteria;Bacteroidota;Bacteroidia;Flavobacteriales;Flavobacteriaceae;Flavobacteriaceae_unclassified;
ZOTU1089	0	0	0	0	0	0	0	0	0	0	0	0	Bacteria;Bacteria_unclassified;Bacteria_unclassified;Bacteria_unclassified;Bacteria_unclassified;Bacteria_unclassified;
ZOTU10890	0	0	0	1	0	0	0	0	0	3	0	0	Bacteria;Latescibacterota;Latescibacterota_cl;Latescibacterota_or;Latescibacterota_fa;Latescibacterota_ge;
ZOTU10891	0	0	0	0	0	0	0	0	0	0	0	0	Bacteria;Proteobacteria;Gammaproteobacteria;Gammaproteobacteria_unclassified;Gammaproteobacteria_unclassified;Gammaproteobacteria_unclassified;
ZOTU10892	3	2	1	0	0	1	0	0	8	9	0	0	Bacteria;Proteobacteria;Gammaproteobacteria;Gammaproteobacteria_unclassified;Gammaproteobacteria_unclassified;Gammaproteobacteria_unclassified;
ZOTU10893	0	0	0	0	1	0	0	0	2	2	0	0	Bacteria;Actinobacteriota;Thermoleophilia;Gaiellales;Gaiellales_fa;Gaiellales_ge;
ZOTU10894	3	4	3	4	1	0	0	0	3	1	0	0	Bacteria;Actinobacteriota;Thermoleophilia;Solirubrobacterales;67-14;67-14_ge;
ZOTU10895	0	0	1	1	1	0	0	0	0	0	0	0	Bacteria;Gemmatimonadota;Gemmatimonadetes;Gemmatimonadales;Gemmatimonadaceae;uncultured;
ZOTU10896	10	1	3	5	8	18	0	0	9	6	0	0	Bacteria;MBNT15;MBNT15_cl;MBNT15_or;MBNT15_fa;MBNT15_ge;
ZOTU10897	0	1	0	1	0	1	0	0	3	5	0	0	Bacteria;Bacteria_unclassified;Bacteria_unclassified;Bacteria_unclassified;Bacteria_unclassified;Bacteria_unclassified;
ZOTU10898	1	0	1	3	31	0	0	0	5	29	0	0	Bacteria;Gemmatimonadota;BD2-11_terrestrial_group;BD2-11_terrestrial_group_or;BD2-11_terrestrial_group_fa;BD2-11_terrestrial_group_ge;
ZOTU10899	0	1	0	4	3	0	0	0	4	1	0	0	Bacteria;Bacteria_unclassified;Bacteria_unclassified;Bacteria_unclassified;Bacteria_unclassified;Bacteria_unclassified;
ZOTU109	216	45	165	247	52	6	141	34	25	24	74	263	Bacteria;Bacteroidota;Bacteroidia;Bacteroidales;Rikenellaceae;Rikenellaceae_RC9_gut_group;
ZOTU1090	1	2	0	1	3	2	0	1	3	2	0	0	Bacteria;Firmicutes;Bacilli;Paenibacillales;Paenibacillaceae;Paenibacillus;
ZOTU10900	0	0	0	12	58	0	0	0	31	22	0	0	Bacteria;Bacteroidota;Bacteroidia;Flavobacteriales;Flavobacteriaceae;Flavobacteriaceae_unclassified;
ZOTU10901	2	1	0	0	0	0	0	0	5	0	0	0	Bacteria;Desulfobacterota;Desulfobacteria;Desulfobacterales;Desulfobacterales_unclassified;Desulfobacterales_unclassified;
ZOTU10902	3	4	1	6	5	3	0	0	2	4	0	0	Bacteria;Proteobacteria;Alphaproteobacteria;Rhizobiales;Xanthobacteraceae;Xanthobacteraceae_unclassified;
ZOTU10903	1	1	0	0	0	1	0	0	2	3	0	1	Bacteria;Bacteroidota;Bacteroidia;Chitinophagales;Saprospiraceae;uncultured;
ZOTU10904	0	0	0	0	0	0	0	0	0	0	0	0	Bacteria;Chloroflexi;Anaerolineae;Anaerolineales;Anaerolineaceae;RBG-16-58-14;
ZOTU10905	26	7	0	26	9	47	0	0	30	29	0	0	Bacteria;Planctomycetota;Phycisphaerae;Pla1_lineage;Pla1_lineage_fa;Pla1_lineage_ge;
ZOTU10906	1	3	0	5	2	6	0	0	3	9	0	0	Bacteria;Proteobacteria;Gammaproteobacteria;Gammaproteobacteria_unclassified;Gammaproteobacteria_unclassified;Gammaproteobacteria_unclassified;
ZOTU10907	1	2	0	4	2	2	0	0	5	4	0	0	Bacteria;Bacteria_unclassified;Bacteria_unclassified;Bacteria_unclassified;Bacteria_unclassified;Bacteria_unclassified;
ZOTU10908	0	0	0	0	0	0	0	0	0	0	0	0	Bacteria;Chloroflexi;KD4-96;KD4-96_or;KD4-96_fa;KD4-96_ge;
ZOTU10909	3	12	0	26	3	0	0	0	5	19	0	0	Bacteria;Acidobacteriota;Holophagae;Subgroup_7;Subgroup_7_fa;Subgroup_7_ge;
ZOTU1091	4	0	0	0	1	0	0	0	1	0	0	0	Bacteria;WPS-2;WPS-2_cl;WPS-2_or;WPS-2_fa;WPS-2_ge;
ZOTU10910	3	1	0	10	26	0	0	0	15	22	0	0	Bacteria;Gemmatimonadota;BD2-11_terrestrial_group;BD2-11_terrestrial_group_or;BD2-11_terrestrial_group_fa;BD2-11_terrestrial_group_ge;
ZOTU10911	3	1	0	0	0	5	0	0	4	5	0	0	Bacteria;Desulfobacterota;Desulfobacteria;Desulfobacterales;Desulfobacterales_unclassified;Desulfobacterales_unclassified;
ZOTU10912	1	0	0	0	0	0	0	0	3	0	0	0	Bacteria;Campilobacterota;Campylobacteria;Campylobacterales;Sulfurovaceae;Sulfurovum;
ZOTU10913	0	0	0	1	0	0	0	0	0	0	0	0	Bacteria;Proteobacteria;Alphaproteobacteria;Rhizobiales;Rhizobiales_unclassified;Rhizobiales_unclassified;
ZOTU10914	1	1	0	0	0	1	0	0	0	1	0	0	Bacteria;Bacteria_unclassified;Bacteria_unclassified;Bacteria_unclassified;Bacteria_unclassified;Bacteria_unclassified;
ZOTU10915	47	18	0	10	0	20	0	0	37	34	0	0	Bacteria;Desulfobacterota;Desulfobacteria;Desulfatiglandales;Desulfatiglandaceae;Desulfatiglans;
ZOTU10916	1	0	0	0	6	1	0	0	1	0	0	0	Bacteria;Bacteroidota;Bacteroidia;Bacteroidia_unclassified;Bacteroidia_unclassified;Bacteroidia_unclassified;
ZOTU10917	0	5	0	0	2	0	0	0	5	6	0	0	Bacteria;Bacteria_unclassified;Bacteria_unclassified;Bacteria_unclassified;Bacteria_unclassified;Bacteria_unclassified;
ZOTU10918	12	10	2	7	24	4	0	0	22	38	2	0	Bacteria;Desulfobacterota;Desulfobulbia;Desulfobulbales;Desulfocapsaceae;Desulfocapsaceae_unclassified;
ZOTU10919	1	1	0	4	10	1	0	0	3	5	0	0	Bacteria;Proteobacteria;Gammaproteobacteria;Gammaproteobacteria_unclassified;Gammaproteobacteria_unclassified;Gammaproteobacteria_unclassified;
ZOTU1092	0	0	0	0	2	0	0	0	0	0	0	0	Bacteria;Actinobacteriota;Thermoleophilia;Solirubrobacterales;Solirubrobacteraceae;Solirubrobacteraceae_unclassified;
ZOTU10920	0	0	0	0	1	0	0	0	0	2	0	0	Bacteria;Bacteroidota;Bacteroidia;Flavobacteriales;Flavobacteriaceae;Flavobacteriaceae_unclassified;
ZOTU10921	0	0	0	0	0	1	0	0	1	1	0	0	Bacteria;Desulfobacterota;Desulfobacteria;Desulfobacterales;Desulfobacterales_unclassified;Desulfobacterales_unclassified;
ZOTU10922	1	0	0	0	0	1	0	0	4	1	0	0	Bacteria;Chloroflexi;Anaerolineae;Anaerolineae_unclassified;Anaerolineae_unclassified;Anaerolineae_unclassified;
ZOTU10923	6	1	2	3	4	2	0	0	3	6	0	0	Bacteria;Acidobacteriota;AT-s3-28;AT-s3-28_or;AT-s3-28_fa;AT-s3-28_ge;
ZOTU10924	1	4	0	13	1	1	0	0	4	6	0	0	Bacteria;Proteobacteria;Gammaproteobacteria;Gammaproteobacteria_unclassified;Gammaproteobacteria_unclassified;Gammaproteobacteria_unclassified;
ZOTU10925	0	0	0	0	0	0	0	0	2	1	0	0	Bacteria;Proteobacteria;Alphaproteobacteria;Alphaproteobacteria_unclassified;Alphaproteobacteria_unclassified;Alphaproteobacteria_unclassified;
ZOTU10926	0	0	0	0	0	0	0	0	1	0	0	0	Bacteria;Bacteria_unclassified;Bacteria_unclassified;Bacteria_unclassified;Bacteria_unclassified;Bacteria_unclassified;
ZOTU10927	2	0	0	0	1	1	0	0	6	1	0	0	Bacteria;Proteobacteria;Gammaproteobacteria;Gammaproteobacteria_unclassified;Gammaproteobacteria_unclassified;Gammaproteobacteria_unclassified;
ZOTU10928	0	1	0	0	2	1	0	0	0	7	0	0	Bacteria;Proteobacteria;Alphaproteobacteria;Rhodobacterales;Rhodobacteraceae;Maritimibacter;
ZOTU10929	4	5	0	25	2	22	0	0	6	7	0	0	Bacteria;Bacteria_unclassified;Bacteria_unclassified;Bacteria_unclassified;Bacteria_unclassified;Bacteria_unclassified;
ZOTU1093	0	0	1	0	0	0	0	0	0	0	0	0	Bacteria;Acidobacteriota;Vicinamibacteria;Vicinamibacterales;uncultured;uncultured_ge;
ZOTU10930	2	1	0	5	17	3	0	0	9	7	0	0	Bacteria;Proteobacteria;Alphaproteobacteria;Rhodobacterales;Rhodobacteraceae;Rhodobacteraceae_unclassified;
ZOTU10931	15	2	1	3	8	11	0	0	10	42	0	0	Bacteria;Chloroflexi;Anaerolineae;SBR1031;SBR1031_fa;SBR1031_ge;
ZOTU10932	2	0	1	0	1	0	0	0	0	4	0	0	Bacteria;Desulfobacterota;uncultured;uncultured_or;uncultured_fa;uncultured_ge;
ZOTU10933	0	1	0	0	0	0	0	0	0	2	0	0	Bacteria;Proteobacteria;Alphaproteobacteria;Alphaproteobacteria_unclassified;Alphaproteobacteria_unclassified;Alphaproteobacteria_unclassified;
ZOTU10934	0	0	0	3	0	0	0	0	2	6	0	0	Bacteria;Myxococcota;Polyangia;Polyangiales;BIrii41;BIrii41_ge;
ZOTU10935	0	0	0	2	1	0	0	0	0	10	0	0	Bacteria;Patescibacteria;Parcubacteria;GWA2-38-13b;GWA2-38-13b_fa;GWA2-38-13b_ge;
ZOTU10936	1	1	0	3	0	0	0	0	2	7	0	0	Bacteria;Chloroflexi;Anaerolineae;SBR1031;A4b;A4b_ge;
ZOTU10937	0	0	0	11	0	0	0	0	2	24	0	0	Bacteria;SAR324_clade;SAR324_clade_cl;SAR324_clade_or;SAR324_clade_fa;SAR324_clade_ge;
ZOTU10938	0	1	0	0	3	0	0	0	3	3	0	0	Bacteria;Bacteria_unclassified;Bacteria_unclassified;Bacteria_unclassified;Bacteria_unclassified;Bacteria_unclassified;
ZOTU10939	0	0	0	0	1	0	0	0	0	0	0	0	Bacteria;Bacteria_unclassified;Bacteria_unclassified;Bacteria_unclassified;Bacteria_unclassified;Bacteria_unclassified;
ZOTU1094	2	1	5	2	1	2	5	8	1	2	1	0	Bacteria;Proteobacteria;Alphaproteobacteria;Sphingomonadales;Sphingomonadaceae;Sphingomonas;
ZOTU10940	0	0	0	2	2	0	0	0	1	5	0	0	Bacteria;Myxococcota;Polyangia;Polyangiales;BIrii41;BIrii41_ge;
ZOTU10941	0	2	1	4	0	1	0	1	0	0	2	2	Bacteria;Firmicutes;Clostridia;Lachnospirales;Lachnospiraceae;Lachnospiraceae_unclassified;
ZOTU10942	0	1	0	2	0	0	0	0	1	0	0	0	Bacteria;Bacteria_unclassified;Bacteria_unclassified;Bacteria_unclassified;Bacteria_unclassified;Bacteria_unclassified;
ZOTU10943	0	0	0	0	1	3	0	0	0	2	0	7	Bacteria;Firmicutes;Clostridia;Oscillospirales;Ruminococcaceae;CAG-352;
ZOTU10944	3	15	7	9	1	8	3	7	0	2	3	5	Bacteria;Firmicutes;Clostridia;Oscillospirales;Oscillospirales_unclassified;Oscillospirales_unclassified;
ZOTU10945	0	0	0	0	0	0	0	0	0	1	1	0	Bacteria;Proteobacteria;Alphaproteobacteria;Alphaproteobacteria_unclassified;Alphaproteobacteria_unclassified;Alphaproteobacteria_unclassified;
ZOTU10946	0	0	0	0	0	0	0	0	1	1	0	0	Bacteria;Bacteria_unclassified;Bacteria_unclassified;Bacteria_unclassified;Bacteria_unclassified;Bacteria_unclassified;
ZOTU10947	0	0	1	4	0	1	1	2	0	2	0	8	Bacteria;Bacteroidota;Bacteroidia;Bacteroidales;Rikenellaceae;Rikenellaceae_RC9_gut_group;
ZOTU10948	0	0	0	0	0	0	0	0	0	6	0	0	Bacteria;Chloroflexi;JG30-KF-CM66;JG30-KF-CM66_or;JG30-KF-CM66_fa;JG30-KF-CM66_ge;
ZOTU10949	0	0	0	1	1	1	0	0	0	4	0	0	Bacteria;Bacteria_unclassified;Bacteria_unclassified;Bacteria_unclassified;Bacteria_unclassified;Bacteria_unclassified;
ZOTU1095	1	1	3	0	2	1	1	0	0	0	0	0	Bacteria;Actinobacteriota;Thermoleophilia;Solirubrobacterales;Solirubrobacteraceae;Conexibacter;
ZOTU10950	10	1	7	4	1	3	3	9	27	5	29	54	Bacteria;Bacteroidota;Bacteroidia;Bacteroidales;Prevotellaceae;Prevotella;
ZOTU10951	0	0	0	5	0	0	0	0	3	6	0	0	Bacteria;SAR324_clade;SAR324_clade_cl;SAR324_clade_or;SAR324_clade_fa;SAR324_clade_ge;
ZOTU10952	0	0	0	4	0	2	0	0	2	10	1	0	Bacteria;Acidobacteriota;Acidobacteriae;Subgroup_2;Subgroup_2_fa;Subgroup_2_ge;
ZOTU10953	0	0	0	1	0	0	0	0	0	0	0	0	Bacteria;Bacteria_unclassified;Bacteria_unclassified;Bacteria_unclassified;Bacteria_unclassified;Bacteria_unclassified;
ZOTU10954	2	9	2	1	1	0	1	1	4	11	80	24	Bacteria;Firmicutes;Clostridia;Oscillospirales;Ruminococcaceae;Ruminococcaceae_unclassified;
ZOTU10955	1	2	0	21	0	1	1	10	1	1	6	40	Bacteria;Bacteroidota;Bacteroidia;Bacteroidales;Prevotellaceae;Prevotellaceae_Ga6A1_group;
ZOTU10956	1	1	0	4	0	0	0	0	0	3	0	0	Bacteria;Bacteria_unclassified;Bacteria_unclassified;Bacteria_unclassified;Bacteria_unclassified;Bacteria_unclassified;
ZOTU10957	0	0	1	1	5	2	1	26	3	2	5	22	Bacteria;Bacteroidota;Bacteroidia;Bacteroidales;Prevotellaceae;Prevotella;
ZOTU10958	5	4	2	12	5	8	1	5	0	4	10	28	Bacteria;Bacteroidota;Bacteroidia;Bacteroidales;Rikenellaceae;Rikenellaceae_RC9_gut_group;
ZOTU10959	1	0	0	1	0	0	0	0	3	4	0	0	Bacteria;Bacteria_unclassified;Bacteria_unclassified;Bacteria_unclassified;Bacteria_unclassified;Bacteria_unclassified;
ZOTU1096	0	1	0	0	3	0	0	0	0	0	0	0	Bacteria;Actinobacteriota;Actinobacteria;Micrococcales;Microbacteriaceae;Amnibacterium;
ZOTU10960	0	0	0	1	5	0	0	0	1	1	0	0	Bacteria;Acidobacteriota;Subgroup_26;Subgroup_26_or;Subgroup_26_fa;Subgroup_26_ge;
ZOTU10961	1	0	0	1	1	0	0	0	0	2	0	0	Bacteria;Bacteria_unclassified;Bacteria_unclassified;Bacteria_unclassified;Bacteria_unclassified;Bacteria_unclassified;
ZOTU10962	1	1	0	1	3	0	0	0	0	4	0	0	Bacteria;Bacteria_unclassified;Bacteria_unclassified;Bacteria_unclassified;Bacteria_unclassified;Bacteria_unclassified;
ZOTU10963	0	0	0	0	0	0	0	2	0	0	0	9	Bacteria;Spirochaetota;Spirochaetia;Spirochaetales;Spirochaetaceae;Treponema;
ZOTU10964	4	1	1	1	9	31	8	22	2	12	16	35	Bacteria;Firmicutes;Clostridia;Lachnospirales;Lachnospiraceae;Lachnospiraceae_NK4A136_group;
ZOTU10965	3	1	1	9	0	0	0	1	0	0	4	9	Bacteria;Spirochaetota;Spirochaetia;Spirochaetales;Spirochaetaceae;Treponema;
ZOTU10966	4	0	1	0	0	2	0	0	1	27	0	0	Bacteria;Acidobacteriota;Acidobacteriae;Subgroup_13;Subgroup_13_fa;Subgroup_13_ge;
ZOTU10967	0	0	0	0	0	0	0	0	1	3	0	0	Bacteria;Proteobacteria;Gammaproteobacteria;Gammaproteobacteria_unclassified;Gammaproteobacteria_unclassified;Gammaproteobacteria_unclassified;
ZOTU10968	0	0	0	0	1	0	0	0	0	0	1	0	Bacteria;Bacteroidota;Bacteroidia;Bacteroidales;Prevotellaceae;Prevotella;
ZOTU10969	0	0	0	0	1	0	0	0	1	1	0	0	Bacteria;NB1-j;NB1-j_cl;NB1-j_or;NB1-j_fa;NB1-j_ge;
ZOTU1097	0	0	1	2	0	1	3	3	1	0	1	0	Bacteria;Proteobacteria;Gammaproteobacteria;Xanthomonadales;Rhodanobacteraceae;Dyella;
ZOTU10970	0	0	0	1	0	0	0	0	0	0	0	0	Bacteria;Proteobacteria;Proteobacteria_unclassified;Proteobacteria_unclassified;Proteobacteria_unclassified;Proteobacteria_unclassified;
ZOTU10971	1	0	0	21	2	0	0	0	17	35	0	0	Bacteria;Proteobacteria;Alphaproteobacteria;Defluviicoccales;uncultured;uncultured_ge;
ZOTU10972	0	0	0	0	1	0	0	0	3	0	0	0	Bacteria;NB1-j;NB1-j_cl;NB1-j_or;NB1-j_fa;NB1-j_ge;
ZOTU10973	0	0	0	3	0	0	0	0	5	5	0	0	Bacteria;Proteobacteria;Alphaproteobacteria;Alphaproteobacteria_unclassified;Alphaproteobacteria_unclassified;Alphaproteobacteria_unclassified;
ZOTU10974	1	0	0	3	2	0	0	0	3	11	0	0	Bacteria;Chloroflexi;Anaerolineae;SBR1031;SBR1031_fa;SBR1031_ge;
ZOTU10975	10	22	11	21	4	4	12	13	6	2	21	15	Bacteria;Bacteroidota;Bacteroidia;Bacteroidales;Bacteroidales_unclassified;Bacteroidales_unclassified;
ZOTU10976	1	0	3	3	4	3	8	9	0	0	1	1	Bacteria;Firmicutes;Clostridia;Clostridia_UCG-014;Clostridia_UCG-014_fa;Clostridia_UCG-014_ge;
ZOTU10977	0	0	0	1	1	0	0	0	0	1	0	0	Bacteria;Chloroflexi;Gitt-GS-136;Gitt-GS-136_or;Gitt-GS-136_fa;Gitt-GS-136_ge;
ZOTU10978	37	21	31	59	5	3	10	8	1	3	11	23	Bacteria;Bacteroidota;Bacteroidia;Bacteroidales;Prevotellaceae;Prevotella;
ZOTU10979	0	0	0	0	0	2	1	2	0	0	0	0	Bacteria;Firmicutes;Clostridia;Oscillospirales;Ruminococcaceae;CAG-352;
ZOTU1098	3	0	0	0	2	1	0	0	0	0	0	0	Bacteria;Proteobacteria;Gammaproteobacteria;Gammaproteobacteria_Incertae_Sedis;Unknown_Family;Acidibacter;
ZOTU10980	0	0	0	0	0	0	0	0	0	0	0	0	Bacteria;Bacteroidota;Kryptonia;Kryptoniales;Kryptoniaceae;Kryptoniaceae_ge;
ZOTU10981	0	1	0	0	0	0	0	0	0	0	0	0	Bacteria;Proteobacteria;Proteobacteria_unclassified;Proteobacteria_unclassified;Proteobacteria_unclassified;Proteobacteria_unclassified;
ZOTU10982	0	5	2	4	0	2	0	3	0	1	14	10	Bacteria;Firmicutes;Clostridia;Lachnospirales;Lachnospiraceae;Lachnospiraceae_unclassified;
ZOTU10983	0	0	0	2	3	1	0	0	6	8	0	0	Bacteria;Bacteria_unclassified;Bacteria_unclassified;Bacteria_unclassified;Bacteria_unclassified;Bacteria_unclassified;
ZOTU10984	2	3	2	37	0	0	0	0	0	3	1	60	Bacteria;Spirochaetota;Spirochaetia;Spirochaetales;Spirochaetaceae;Treponema;
ZOTU10985	1	0	1	10	0	1	0	4	0	1	0	30	Bacteria;Bacteroidota;Bacteroidia;Bacteroidales;Prevotellaceae;Prevotellaceae_YAB2003_group;
ZOTU10986	0	0	0	0	0	0	0	0	0	0	0	0	Bacteria;Bacteria_unclassified;Bacteria_unclassified;Bacteria_unclassified;Bacteria_unclassified;Bacteria_unclassified;
ZOTU10987	0	0	0	11	5	0	0	0	7	11	0	0	Bacteria;Proteobacteria;Alphaproteobacteria;Alphaproteobacteria_unclassified;Alphaproteobacteria_unclassified;Alphaproteobacteria_unclassified;
ZOTU10988	1	0	0	1	0	0	0	1	3	0	0	2	Bacteria;Bacteroidota;Bacteroidia;Bacteroidales;Prevotellaceae;Prevotella;
ZOTU10989	0	0	0	4	0	0	0	0	0	3	0	0	Bacteria;Proteobacteria;Alphaproteobacteria;Alphaproteobacteria_unclassified;Alphaproteobacteria_unclassified;Alphaproteobacteria_unclassified;
ZOTU1099	0	0	0	0	0	2	0	0	0	1	0	0	Bacteria;Armatimonadota;Fimbriimonadia;Fimbriimonadales;Fimbriimonadaceae;Fimbriimonadaceae_ge;
ZOTU10990	0	0	0	5	0	0	0	0	0	4	0	0	Bacteria;Myxococcota;Polyangia;Polyangia_unclassified;Polyangia_unclassified;Polyangia_unclassified;
ZOTU10991	0	0	0	0	0	0	0	0	2	0	0	0	Bacteria;Patescibacteria;Patescibacteria_unclassified;Patescibacteria_unclassified;Patescibacteria_unclassified;Patescibacteria_unclassified;
ZOTU10992	0	0	0	0	0	0	0	0	0	0	0	0	Bacteria;Proteobacteria;Alphaproteobacteria;Alphaproteobacteria_unclassified;Alphaproteobacteria_unclassified;Alphaproteobacteria_unclassified;
ZOTU10993	0	0	0	0	3	0	0	0	0	9	0	2	Bacteria;Chloroflexi;Chloroflexi_unclassified;Chloroflexi_unclassified;Chloroflexi_unclassified;Chloroflexi_unclassified;
ZOTU10994	2	1	0	0	0	6	4	6	3	11	9	12	Bacteria;Firmicutes;Clostridia;Lachnospirales;Lachnospiraceae;Lachnospiraceae_UCG-009;
ZOTU10995	0	0	0	1	0	0	0	0	7	4	0	0	Bacteria;Proteobacteria;Alphaproteobacteria;Rhodobacterales;Rhodobacteraceae;Rhodobacteraceae_unclassified;
ZOTU10996	0	0	0	3	0	0	0	0	0	2	0	0	Bacteria;Bacteria_unclassified;Bacteria_unclassified;Bacteria_unclassified;Bacteria_unclassified;Bacteria_unclassified;
ZOTU10997	0	1	0	0	0	1	0	0	4	3	0	1	Bacteria;Proteobacteria;Gammaproteobacteria;Nitrosococcales;Nitrosococcaceae;MSB-1D1;
ZOTU10998	1	2	2	2	6	2	0	0	1	7	0	0	Bacteria;Acidobacteriota;Vicinamibacteria;Vicinamibacterales;uncultured;uncultured_ge;
ZOTU10999	0	0	0	0	0	0	0	0	0	0	0	0	Bacteria;Acidobacteriota;Acidobacteriae;Bryobacterales;Bryobacteraceae;Bryobacter;
ZOTU11	141	43	349	85	201	82	436	376	23	31	206	226	Bacteria;Bacteroidota;Bacteroidia;Bacteroidales;Prevotellaceae;Prevotellaceae_UCG-001;
ZOTU110	0	0	0	0	0	1	0	1	0	0	0	4	Bacteria;Acidobacteriota;Acidobacteriae;Solibacterales;Solibacteraceae;Candidatus_Solibacter;
ZOTU1100	1	0	2	0	0	0	1	0	0	0	0	1	Bacteria;Acidobacteriota;Acidobacteriae;Subgroup_2;Subgroup_2_fa;Subgroup_2_ge;
ZOTU11000	8	1	0	12	1	0	0	0	10	6	0	0	Bacteria;Proteobacteria;Zetaproteobacteria;Mariprofundales;Mariprofundaceae;Mariprofundus;
ZOTU11001	2	0	2	0	1	1	0	0	0	1	2	1	Bacteria;Firmicutes;Clostridia;Christensenellales;Christensenellaceae;Christensenellaceae_R-7_group;
ZOTU11002	1	0	0	0	0	0	0	0	1	1	0	0	Bacteria;Proteobacteria;Proteobacteria_unclassified;Proteobacteria_unclassified;Proteobacteria_unclassified;Proteobacteria_unclassified;
ZOTU11003	5	8	1	7	0	5	0	5	0	4	7	9	Bacteria;Bacteria_unclassified;Bacteria_unclassified;Bacteria_unclassified;Bacteria_unclassified;Bacteria_unclassified;
ZOTU11004	0	0	0	0	1	0	0	0	1	6	0	0	Bacteria;Acidobacteriota;Vicinamibacteria;Vicinamibacterales;Vicinamibacteraceae;Vicinamibacteraceae_ge;
ZOTU11005	0	0	0	1	1	0	0	0	0	1	0	0	Bacteria;Proteobacteria;Alphaproteobacteria;Rhizobiales;Xanthobacteraceae;Xanthobacteraceae_unclassified;
ZOTU11006	0	0	0	1	0	0	0	0	0	1	0	0	Bacteria;Acidobacteriota;Vicinamibacteria;Vicinamibacterales;Vicinamibacterales_fa;Vicinamibacterales_ge;
ZOTU11007	7	2	0	4	0	2	5	3	0	0	2	0	Bacteria;Fibrobacterota;Fibrobacteria;Fibrobacterales;Fibrobacteraceae;Fibrobacter;
ZOTU11008	0	1	0	8	1	0	0	0	2	10	1	0	Bacteria;Gemmatimonadota;BD2-11_terrestrial_group;BD2-11_terrestrial_group_or;BD2-11_terrestrial_group_fa;BD2-11_terrestrial_group_ge;
ZOTU11009	47	13	86	28	8	0	10	8	7	7	20	32	Bacteria;Bacteroidota;Bacteroidia;Bacteroidales;Prevotellaceae;Prevotella;
ZOTU1101	0	2	3	0	0	2	3	2	0	1	1	0	Bacteria;Proteobacteria;Gammaproteobacteria;Xanthomonadales;Rhodanobacteraceae;Rhodanobacter;
ZOTU11010	0	0	0	0	0	0	0	0	0	7	1	0	Bacteria;Proteobacteria;Alphaproteobacteria;Alphaproteobacteria_unclassified;Alphaproteobacteria_unclassified;Alphaproteobacteria_unclassified;
ZOTU11011	0	1	1	1	3	0	0	0	2	0	0	0	Bacteria;Acidobacteriota;Acidobacteriae;PAUC26f;PAUC26f_fa;PAUC26f_ge;
ZOTU11012	0	0	0	0	0	0	0	0	0	7	0	0	Bacteria;Proteobacteria;Alphaproteobacteria;Rhizobiales;KF-JG30-B3;KF-JG30-B3_ge;
ZOTU11013	0	0	0	2	1	0	0	0	2	2	0	0	Bacteria;Proteobacteria;Alphaproteobacteria;Alphaproteobacteria_unclassified;Alphaproteobacteria_unclassified;Alphaproteobacteria_unclassified;
ZOTU11014	0	0	0	0	2	0	0	0	1	2	0	0	Bacteria;Actinobacteriota;Actinobacteriota_unclassified;Actinobacteriota_unclassified;Actinobacteriota_unclassified;Actinobacteriota_unclassified;
ZOTU11015	0	0	0	1	1	0	0	0	0	1	0	0	Bacteria;Proteobacteria;Gammaproteobacteria;Gammaproteobacteria_unclassified;Gammaproteobacteria_unclassified;Gammaproteobacteria_unclassified;
ZOTU11016	1	1	2	5	1	1	3	8	4	1	6	23	Bacteria;Spirochaetota;Spirochaetia;Spirochaetales;Spirochaetaceae;Treponema;
ZOTU11017	0	0	0	4	1	0	0	0	11	9	1	0	Bacteria;Proteobacteria;Alphaproteobacteria;Alphaproteobacteria_unclassified;Alphaproteobacteria_unclassified;Alphaproteobacteria_unclassified;
ZOTU11018	1	36	2	76	0	8	1	22	0	1	39	8	Bacteria;Proteobacteria;Gammaproteobacteria;Aeromonadales;Succinivibrionaceae;Succinivibrionaceae_UCG-002;
ZOTU11019	0	0	0	8	1	1	4	8	0	0	8	6	Bacteria;Firmicutes;Clostridia;Lachnospirales;Lachnospiraceae;Lachnospiraceae_unclassified;
ZOTU1102	2	13	0	1	2	24	1	0	1	13	0	0	Bacteria;Proteobacteria;Gammaproteobacteria;Steroidobacterales;Steroidobacteraceae;uncultured;
ZOTU11020	0	3	0	19	0	0	0	1	0	0	0	25	Bacteria;Spirochaetota;Spirochaetia;Spirochaetales;Spirochaetaceae;Treponema;
ZOTU11021	9	10	5	11	15	17	7	20	1	9	10	27	Bacteria;Bacteroidota;Bacteroidia;Bacteroidales;Rikenellaceae;Rikenellaceae_RC9_gut_group;
ZOTU11022	0	1	0	2	0	0	0	0	0	0	0	0	Bacteria;Proteobacteria;Alphaproteobacteria;Rhizobiales;Rhizobiales_unclassified;Rhizobiales_unclassified;
ZOTU11023	1	1	1	1	4	0	0	0	8	4	0	0	Bacteria;Proteobacteria;Gammaproteobacteria;Gammaproteobacteria_unclassified;Gammaproteobacteria_unclassified;Gammaproteobacteria_unclassified;
ZOTU11024	0	0	1	8	0	1	2	0	0	2	2	17	Bacteria;Bacteroidota;Bacteroidia;Bacteroidales;Prevotellaceae;Prevotellaceae_YAB2003_group;
ZOTU11025	0	1	0	0	2	3	1	6	1	0	2	6	Bacteria;Bacteroidota;Bacteroidia;Bacteroidales;Prevotellaceae;Prevotella;
ZOTU11026	0	0	1	6	4	0	0	0	2	2	0	0	Bacteria;Proteobacteria;Alphaproteobacteria;Alphaproteobacteria_unclassified;Alphaproteobacteria_unclassified;Alphaproteobacteria_unclassified;
ZOTU11027	0	0	0	2	0	0	0	0	1	4	0	0	Bacteria;Bacteria_unclassified;Bacteria_unclassified;Bacteria_unclassified;Bacteria_unclassified;Bacteria_unclassified;
ZOTU11028	1	0	0	0	0	0	0	0	0	0	0	0	Bacteria;Bacteria_unclassified;Bacteria_unclassified;Bacteria_unclassified;Bacteria_unclassified;Bacteria_unclassified;
ZOTU11029	0	0	0	0	0	0	0	0	0	0	0	0	Bacteria;Proteobacteria;Alphaproteobacteria;Alphaproteobacteria_unclassified;Alphaproteobacteria_unclassified;Alphaproteobacteria_unclassified;
ZOTU1103	0	0	0	0	0	0	0	0	0	0	0	0	Bacteria;Myxococcota;Polyangia;Polyangiales;Polyangiaceae;Pajaroellobacter;
ZOTU11030	0	0	0	0	0	2	1	0	0	0	0	0	Bacteria;Firmicutes;Clostridia;Lachnospirales;Lachnospiraceae;Lachnospiraceae_unclassified;
ZOTU11031	0	0	0	0	1	0	0	0	0	3	0	0	Bacteria;Gemmatimonadota;Gemmatimonadota_unclassified;Gemmatimonadota_unclassified;Gemmatimonadota_unclassified;Gemmatimonadota_unclassified;
ZOTU11032	0	0	0	0	0	0	0	0	0	1	0	0	Bacteria;Bacteria_unclassified;Bacteria_unclassified;Bacteria_unclassified;Bacteria_unclassified;Bacteria_unclassified;
ZOTU11033	1	2	0	0	2	0	0	0	5	27	1	0	Bacteria;Gemmatimonadota;S0134_terrestrial_group;S0134_terrestrial_group_or;S0134_terrestrial_group_fa;S0134_terrestrial_group_ge;
ZOTU11034	3	1	0	1	0	1	0	0	3	2	0	0	Bacteria;Bacteria_unclassified;Bacteria_unclassified;Bacteria_unclassified;Bacteria_unclassified;Bacteria_unclassified;
ZOTU11035	0	0	0	0	0	0	0	0	0	0	0	0	Bacteria;Bacteroidota;Bacteroidia;Bacteroidales;Prolixibacteraceae;Mangrovibacterium;
ZOTU11036	3	3	0	1	1	9	0	0	4	5	0	0	Bacteria;Proteobacteria;Alphaproteobacteria;Rhizobiales;Rhizobiales_Incertae_Sedis;Anderseniella;
ZOTU11037	0	0	0	0	0	0	0	0	0	0	0	0	Bacteria;Bacteroidota;Bacteroidia;Flavobacteriales;Flavobacteriaceae;Flavobacteriaceae_unclassified;
ZOTU11038	0	0	0	0	0	0	0	0	0	0	0	0	Bacteria;Fusobacteriota;Fusobacteriia;Fusobacteriales;Fusobacteriaceae;Fusobacteriaceae_ge;
ZOTU11039	1	0	0	1	24	1	0	0	8	22	0	0	Bacteria;Bacteroidota;Bacteroidia;Flavobacteriales;Flavobacteriaceae;Hanstruepera;
ZOTU1104	0	0	0	0	0	0	20	7	0	0	0	0	Eukaryota;Nematozoa;Chromadorea;Tylenchida;Tylenchida_fa;Tylenchida_ge;
ZOTU11040	1	1	0	3	0	2	0	0	3	4	0	0	Bacteria;Desulfobacterota;Desulfobacteria;Desulfobacterales;Desulfobacterales_unclassified;Desulfobacterales_unclassified;
ZOTU11041	0	1	0	0	0	1	0	0	0	2	0	0	Bacteria;Desulfobacterota;Desulfobacteria;Desulfobacterales;Desulfobacterales_unclassified;Desulfobacterales_unclassified;
ZOTU11042	0	0	0	0	0	1	0	0	0	2	0	0	Bacteria;Proteobacteria;Alphaproteobacteria;Acetobacterales;Acetobacteraceae;Acetobacteraceae_unclassified;
ZOTU11043	0	0	0	0	0	0	0	0	0	0	0	0	Bacteria;Bacteroidota;Bacteroidia;Bacteroidales;Prolixibacteraceae;Mangrovibacterium;
ZOTU11044	4	2	0	7	0	4	0	0	1	8	0	0	Bacteria;Bacteria_unclassified;Bacteria_unclassified;Bacteria_unclassified;Bacteria_unclassified;Bacteria_unclassified;
ZOTU11045	2	10	0	9	0	4	0	0	9	9	0	0	Bacteria;Bacteria_unclassified;Bacteria_unclassified;Bacteria_unclassified;Bacteria_unclassified;Bacteria_unclassified;
ZOTU11046	2	1	0	2	3	0	0	0	3	3	0	0	Bacteria;Proteobacteria;Gammaproteobacteria;Gammaproteobacteria_unclassified;Gammaproteobacteria_unclassified;Gammaproteobacteria_unclassified;
ZOTU11047	0	0	0	0	0	0	0	0	0	0	0	0	Bacteria;Verrucomicrobiota;Verrucomicrobiae;Pedosphaerales;Pedosphaeraceae;Pedosphaeraceae_unclassified;
ZOTU11048	9	5	0	8	1	4	0	0	10	6	0	0	Bacteria;Proteobacteria;Gammaproteobacteria;Gammaproteobacteria_unclassified;Gammaproteobacteria_unclassified;Gammaproteobacteria_unclassified;
ZOTU11049	0	2	0	1	3	0	0	0	1	4	0	0	Bacteria;Proteobacteria;Gammaproteobacteria;Burkholderiales;Burkholderiales_unclassified;Burkholderiales_unclassified;
ZOTU1105	0	0	0	0	0	0	0	0	0	0	0	0	Eukaryota;Arthropoda;Arthropoda_unclassified;Arthropoda_unclassified;Arthropoda_unclassified;Arthropoda_unclassified;
ZOTU11050	0	0	0	0	0	0	0	0	3	0	0	0	Bacteria;Bacteroidota;Rhodothermia;Rhodothermia_unclassified;Rhodothermia_unclassified;Rhodothermia_unclassified;
ZOTU11051	0	2	0	3	4	1	0	0	6	3	0	0	Bacteria;Proteobacteria;Proteobacteria_unclassified;Proteobacteria_unclassified;Proteobacteria_unclassified;Proteobacteria_unclassified;
ZOTU11052	1	0	1	3	3	0	0	0	2	4	0	0	Bacteria;Proteobacteria;Alphaproteobacteria;Rhodobacterales;Rhodobacteraceae;Rhodobacteraceae_unclassified;
ZOTU11053	0	0	0	1	0	0	0	0	1	0	0	0	Bacteria;Proteobacteria;Proteobacteria_unclassified;Proteobacteria_unclassified;Proteobacteria_unclassified;Proteobacteria_unclassified;
ZOTU11054	1	0	0	0	0	0	0	0	0	3	0	0	Bacteria;Proteobacteria;Alphaproteobacteria;Alphaproteobacteria_unclassified;Alphaproteobacteria_unclassified;Alphaproteobacteria_unclassified;
ZOTU11055	6	0	0	2	0	0	0	0	2	0	0	0	Bacteria;Bacteria_unclassified;Bacteria_unclassified;Bacteria_unclassified;Bacteria_unclassified;Bacteria_unclassified;
ZOTU11056	0	0	0	0	0	0	0	0	0	0	0	0	Bacteria;Proteobacteria;Alphaproteobacteria;Sphingomonadales;Sphingomonadaceae;Sphingomonadaceae_unclassified;
ZOTU11057	1	0	0	2	1	3	0	0	3	3	0	0	Bacteria;Proteobacteria;Gammaproteobacteria;Burkholderiales;Burkholderiaceae;Limnobacter;
ZOTU11058	0	0	0	0	0	0	0	0	0	0	0	0	Bacteria;Bacteria_unclassified;Bacteria_unclassified;Bacteria_unclassified;Bacteria_unclassified;Bacteria_unclassified;
ZOTU11059	0	0	0	0	0	0	0	0	0	0	0	0	Bacteria;Proteobacteria;Alphaproteobacteria;Rhizobiales;Rhizobiales_unclassified;Rhizobiales_unclassified;
ZOTU1106	3	1	0	6	6	2	1	2	7	4	1	0	Bacteria;Proteobacteria;Gammaproteobacteria;Burkholderiales;Comamonadaceae;Variovorax;
ZOTU11060	2	0	0	2	0	1	0	0	3	3	0	0	Bacteria;Bacteroidota;Bacteroidia;Bacteroidia_unclassified;Bacteroidia_unclassified;Bacteroidia_unclassified;
ZOTU11061	0	0	0	1	1	0	0	0	4	0	0	0	Bacteria;Acidobacteriota;Thermoanaerobaculia;Thermoanaerobaculales;Thermoanaerobaculaceae;Subgroup_10;
ZOTU11062	0	1	0	1	0	1	0	0	3	0	0	0	Bacteria;Bacteria_unclassified;Bacteria_unclassified;Bacteria_unclassified;Bacteria_unclassified;Bacteria_unclassified;
ZOTU11063	3	3	0	2	0	4	0	0	1	0	0	0	Bacteria;Acidobacteriota;Thermoanaerobaculia;Thermoanaerobaculales;Thermoanaerobaculaceae;Subgroup_23;
ZOTU11064	4	3	0	4	1	2	0	0	7	15	0	0	Bacteria;Proteobacteria;Alphaproteobacteria;Alphaproteobacteria_unclassified;Alphaproteobacteria_unclassified;Alphaproteobacteria_unclassified;
ZOTU11065	0	2	0	0	0	0	0	0	0	2	0	0	Bacteria;Proteobacteria;Gammaproteobacteria;Burkholderiales;Rhodocyclaceae;Rhodocyclaceae_unclassified;
ZOTU11066	2	0	0	0	0	1	0	0	1	2	0	0	Bacteria;Proteobacteria;Alphaproteobacteria;Sphingomonadales;Sphingomonadaceae;Parablastomonas;
ZOTU11067	1	1	0	0	0	2	0	0	1	1	0	0	Bacteria;Proteobacteria;Alphaproteobacteria;Rhodobacterales;Rhodobacteraceae;Rhodobacteraceae_unclassified;
ZOTU11068	0	2	0	1	0	1	0	0	0	1	0	0	Bacteria;Firmicutes;Clostridia;Lachnospirales;Lachnospiraceae;Lachnospiraceae_unclassified;
ZOTU11069	0	0	0	1	0	0	0	0	0	0	0	0	Bacteria;Proteobacteria;Gammaproteobacteria;Burkholderiales;Burkholderiales_unclassified;Burkholderiales_unclassified;
ZOTU1107	0	0	0	0	0	0	0	0	0	0	0	0	Bacteria;Proteobacteria;Gammaproteobacteria;Xanthomonadales;Xanthomonadaceae;Xanthomonadaceae_unclassified;
ZOTU11070	1	0	0	0	0	0	0	0	0	0	0	0	Bacteria;Proteobacteria;Alphaproteobacteria;Alphaproteobacteria_unclassified;Alphaproteobacteria_unclassified;Alphaproteobacteria_unclassified;
ZOTU11071	0	0	0	2	0	0	0	0	1	2	0	0	Bacteria;Proteobacteria;Alphaproteobacteria;Alphaproteobacteria_unclassified;Alphaproteobacteria_unclassified;Alphaproteobacteria_unclassified;
ZOTU11072	3	0	0	2	1	0	0	0	2	5	0	0	Bacteria;Proteobacteria;Gammaproteobacteria;Gammaproteobacteria_unclassified;Gammaproteobacteria_unclassified;Gammaproteobacteria_unclassified;
ZOTU11073	3	2	0	10	4	0	0	0	8	1	0	0	Bacteria;Bacteria_unclassified;Bacteria_unclassified;Bacteria_unclassified;Bacteria_unclassified;Bacteria_unclassified;
ZOTU11074	0	0	0	0	0	0	0	0	1	3	0	0	Bacteria;Proteobacteria;Alphaproteobacteria;Alphaproteobacteria_unclassified;Alphaproteobacteria_unclassified;Alphaproteobacteria_unclassified;
ZOTU11075	0	0	0	0	0	0	0	0	0	0	0	0	Bacteria;Bacteria_unclassified;Bacteria_unclassified;Bacteria_unclassified;Bacteria_unclassified;Bacteria_unclassified;
ZOTU11076	2	0	0	8	0	0	0	0	2	3	0	0	Bacteria;Chloroflexi;Anaerolineae;Anaerolineales;Anaerolineaceae;uncultured;
ZOTU11077	0	0	0	0	0	0	0	0	1	0	0	0	Bacteria;Proteobacteria;Gammaproteobacteria;Gammaproteobacteria_unclassified;Gammaproteobacteria_unclassified;Gammaproteobacteria_unclassified;
ZOTU11078	0	0	0	0	0	0	0	0	0	1	0	0	Bacteria;Proteobacteria;Gammaproteobacteria;Gammaproteobacteria_unclassified;Gammaproteobacteria_unclassified;Gammaproteobacteria_unclassified;
ZOTU11079	4	8	0	1	5	1	0	0	13	10	0	0	Bacteria;Proteobacteria;Alphaproteobacteria;Rhodobacterales;Rhodobacteraceae;Rhodobacteraceae_unclassified;
ZOTU1108	1	1	1	0	0	0	0	0	0	0	0	0	Bacteria;Proteobacteria;Alphaproteobacteria;Caulobacterales;Caulobacteraceae;Brevundimonas;
ZOTU11080	0	0	0	0	0	0	0	0	1	1	0	0	Bacteria;Bacteria_unclassified;Bacteria_unclassified;Bacteria_unclassified;Bacteria_unclassified;Bacteria_unclassified;
ZOTU11081	2	3	0	1	3	0	0	0	6	10	0	0	Bacteria;Bacteria_unclassified;Bacteria_unclassified;Bacteria_unclassified;Bacteria_unclassified;Bacteria_unclassified;
ZOTU11082	0	0	0	1	1	0	0	0	1	1	0	0	Bacteria;Chloroflexi;Anaerolineae;Anaerolineae_unclassified;Anaerolineae_unclassified;Anaerolineae_unclassified;
ZOTU11083	4	2	0	0	0	15	0	0	12	9	0	0	Bacteria;Proteobacteria;Gammaproteobacteria;Gammaproteobacteria_unclassified;Gammaproteobacteria_unclassified;Gammaproteobacteria_unclassified;
ZOTU11084	1	2	0	3	1	0	0	0	8	8	0	0	Bacteria;Proteobacteria;Proteobacteria_unclassified;Proteobacteria_unclassified;Proteobacteria_unclassified;Proteobacteria_unclassified;
ZOTU11085	1	1	0	1	1	1	0	0	2	2	0	0	Bacteria;Proteobacteria;Gammaproteobacteria;Nitrosococcales;Nitrosococcaceae;SZB85;
ZOTU11086	1	1	0	1	0	0	0	0	0	4	0	0	Bacteria;Proteobacteria;Gammaproteobacteria;Cellvibrionales;Halieaceae;Halieaceae_unclassified;
ZOTU11087	0	0	0	7	0	1	0	0	0	3	0	0	Bacteria;Bacteria_unclassified;Bacteria_unclassified;Bacteria_unclassified;Bacteria_unclassified;Bacteria_unclassified;
ZOTU11088	3	1	2	17	12	0	0	0	24	19	1	0	Bacteria;Chloroflexi;JG30-KF-CM66;JG30-KF-CM66_or;JG30-KF-CM66_fa;JG30-KF-CM66_ge;
ZOTU11089	8	1	0	5	3	1	0	0	9	6	0	0	Bacteria;Bacteria_unclassified;Bacteria_unclassified;Bacteria_unclassified;Bacteria_unclassified;Bacteria_unclassified;
ZOTU1109	0	0	0	0	0	0	0	0	0	0	0	0	Eukaryota;Eukaryota_unclassified;Eukaryota_unclassified;Eukaryota_unclassified;Eukaryota_unclassified;Eukaryota_unclassified;
ZOTU11090	0	0	0	0	0	0	0	0	0	2	0	0	Bacteria;Desulfobacterota;Desulfobacteria;Desulfobacterales;Desulfosarcinaceae;Desulfosarcinaceae_unclassified;
ZOTU11091	1	5	0	0	0	3	0	0	3	4	0	0	Bacteria;Desulfobacterota;Desulfobacterota_unclassified;Desulfobacterota_unclassified;Desulfobacterota_unclassified;Desulfobacterota_unclassified;
ZOTU11092	1	2	0	0	0	0	0	0	2	0	0	0	Bacteria;Chloroflexi;Anaerolineae;SJA-15;SJA-15_fa;SJA-15_ge;
ZOTU11093	0	0	0	2	0	0	0	0	0	1	0	0	Bacteria;Proteobacteria;Alphaproteobacteria;Sphingomonadales;Sphingomonadaceae;Sphingomonadaceae_ge;
ZOTU11094	4	11	1	1	1	0	0	0	3	6	0	0	Bacteria;Proteobacteria;Gammaproteobacteria;Gammaproteobacteria_unclassified;Gammaproteobacteria_unclassified;Gammaproteobacteria_unclassified;
ZOTU11095	1	0	0	0	0	1	0	0	1	1	0	0	Bacteria;Proteobacteria;Alphaproteobacteria;Rhizobiales;Xanthobacteraceae;Xanthobacteraceae_unclassified;
ZOTU11096	2	0	0	1	0	1	0	0	3	4	0	0	Bacteria;Bacteria_unclassified;Bacteria_unclassified;Bacteria_unclassified;Bacteria_unclassified;Bacteria_unclassified;
ZOTU11097	0	0	0	0	0	0	0	0	0	0	0	0	Bacteria;Bacteria_unclassified;Bacteria_unclassified;Bacteria_unclassified;Bacteria_unclassified;Bacteria_unclassified;
ZOTU11098	2	6	0	0	5	6	0	0	5	11	0	0	Bacteria;Proteobacteria;Alphaproteobacteria;Rhizobiales;Rhizobiales_Incertae_Sedis;Anderseniella;
ZOTU11099	2	1	0	2	1	0	0	0	2	2	0	0	Bacteria;Proteobacteria;Alphaproteobacteria;Sphingomonadales;Sphingomonadaceae;Sphingomonadaceae_unclassified;
ZOTU111	0	0	1	2	3	1	12	7	0	0	0	1	Bacteria;Proteobacteria;Gammaproteobacteria;Burkholderiales;SC-I-84;SC-I-84_ge;
ZOTU1110	0	0	0	0	0	0	0	0	0	0	0	0	Bacteria;Acidobacteriota;Acidobacteriae;Acidobacteriales;uncultured;uncultured_ge;
ZOTU11100	0	0	0	1	0	0	0	0	5	1	0	0	Bacteria;Proteobacteria;Alphaproteobacteria;Sphingomonadales;Sphingomonadaceae;Parablastomonas;
ZOTU11101	0	0	0	0	0	0	0	0	0	0	0	0	Bacteria;Proteobacteria;Alphaproteobacteria;Defluviicoccales;Defluviicoccaceae;Defluviicoccus;
ZOTU11102	4	2	0	2	6	1	0	0	4	5	0	0	Bacteria;Bacteria_unclassified;Bacteria_unclassified;Bacteria_unclassified;Bacteria_unclassified;Bacteria_unclassified;
ZOTU11103	0	0	0	0	0	0	0	0	1	1	0	0	Bacteria;Patescibacteria;Gracilibacteria;Candidatus_Peregrinibacteria;Candidatus_Peregrinibacteria_fa;Candidatus_Peregrinibacteria_ge;
ZOTU11104	1	0	0	1	0	4	0	0	1	4	0	0	Bacteria;Proteobacteria;Gammaproteobacteria;Cellvibrionales;Spongiibacteraceae;BD1-7_clade;
ZOTU11105	0	1	0	4	0	1	0	0	4	2	0	0	Bacteria;Bacteria_unclassified;Bacteria_unclassified;Bacteria_unclassified;Bacteria_unclassified;Bacteria_unclassified;
ZOTU11106	0	0	0	1	0	0	0	0	0	0	0	0	Bacteria;Proteobacteria;Alphaproteobacteria;Rhizobiales;Rhizobiales_unclassified;Rhizobiales_unclassified;
ZOTU11107	2	4	0	1	19	3	0	0	17	8	0	0	Bacteria;Proteobacteria;Alphaproteobacteria;Alphaproteobacteria_unclassified;Alphaproteobacteria_unclassified;Alphaproteobacteria_unclassified;
ZOTU11108	3	7	0	4	7	2	0	0	15	2	0	0	Bacteria;Proteobacteria;Gammaproteobacteria;Gammaproteobacteria_unclassified;Gammaproteobacteria_unclassified;Gammaproteobacteria_unclassified;
ZOTU11109	0	0	0	2	0	0	0	0	0	0	0	0	Bacteria;Campilobacterota;Campylobacteria;Campylobacterales;P6-b51;P6-b51_ge;
ZOTU1111	0	0	0	2	1	2	2	1	0	2	0	1	Bacteria;Acidobacteriota;Vicinamibacteria;Vicinamibacterales;Vicinamibacteraceae;Vicinamibacteraceae_ge;
ZOTU11110	25	11	0	24	17	7	0	0	36	36	0	0	Bacteria;Acidobacteriota;Thermoanaerobaculia;Thermoanaerobaculales;Thermoanaerobaculaceae;B276-D12;
ZOTU11111	5	1	0	1	2	2	0	0	1	3	0	0	Bacteria;Chloroflexi;Anaerolineae;SBR1031;SBR1031_fa;SBR1031_ge;
ZOTU11112	0	0	0	1	0	0	0	0	0	1	0	0	Bacteria;Chloroflexi;Anaerolineae;Anaerolineales;Anaerolineaceae;uncultured;
ZOTU11113	0	0	0	0	0	1	0	0	0	0	0	0	Bacteria;Bacteria_unclassified;Bacteria_unclassified;Bacteria_unclassified;Bacteria_unclassified;Bacteria_unclassified;
ZOTU11114	0	0	0	0	0	0	0	0	2	0	0	0	Bacteria;Bacteria_unclassified;Bacteria_unclassified;Bacteria_unclassified;Bacteria_unclassified;Bacteria_unclassified;
ZOTU11115	0	0	0	0	0	1	0	0	1	3	0	0	Bacteria;Desulfobacterota;Desulfobacterota_unclassified;Desulfobacterota_unclassified;Desulfobacterota_unclassified;Desulfobacterota_unclassified;
ZOTU11116	1	1	0	1	0	0	0	0	0	4	0	0	Bacteria;Proteobacteria;Gammaproteobacteria;Gammaproteobacteria_unclassified;Gammaproteobacteria_unclassified;Gammaproteobacteria_unclassified;
ZOTU11117	0	0	1	0	0	0	0	0	1	0	0	0	Bacteria;Proteobacteria;Gammaproteobacteria;Gammaproteobacteria_unclassified;Gammaproteobacteria_unclassified;Gammaproteobacteria_unclassified;
ZOTU11118	0	2	0	0	0	0	0	0	1	0	0	0	Bacteria;Actinobacteriota;Actinobacteriota_unclassified;Actinobacteriota_unclassified;Actinobacteriota_unclassified;Actinobacteriota_unclassified;
ZOTU11119	0	0	0	0	1	0	0	0	0	0	0	0	Bacteria;Bacteroidota;Bacteroidia;Chitinophagales;Saprospiraceae;uncultured;
ZOTU1112	0	0	1	7	1	2	8	11	0	2	0	1	Bacteria;Bacteroidota;Bacteroidia;Chitinophagales;Chitinophagaceae;Flavisolibacter;
ZOTU11120	0	0	0	0	0	0	0	0	1	0	0	0	Bacteria;Bacteria_unclassified;Bacteria_unclassified;Bacteria_unclassified;Bacteria_unclassified;Bacteria_unclassified;
ZOTU11121	0	1	0	0	0	1	0	0	3	0	0	0	Bacteria;Acidobacteriota;Acidobacteriota_unclassified;Acidobacteriota_unclassified;Acidobacteriota_unclassified;Acidobacteriota_unclassified;
ZOTU11122	4	3	0	11	5	1	0	0	8	10	0	0	Bacteria;Bacteria_unclassified;Bacteria_unclassified;Bacteria_unclassified;Bacteria_unclassified;Bacteria_unclassified;
ZOTU11123	0	0	0	0	2	0	0	0	0	1	0	0	Bacteria;Planctomycetota;Planctomycetes;Planctomycetales;Rubinisphaeraceae;Rubinisphaeraceae_unclassified;
ZOTU11124	0	0	0	0	0	0	0	0	0	3	0	0	Bacteria;Planctomycetota;Planctomycetes;Planctomycetales;Rubinisphaeraceae;Rubinisphaeraceae_unclassified;
ZOTU11125	100	60	0	5	0	24	0	0	103	51	0	0	Bacteria;Bacteria_unclassified;Bacteria_unclassified;Bacteria_unclassified;Bacteria_unclassified;Bacteria_unclassified;
ZOTU11126	0	1	0	19	3	5	0	0	3	8	0	0	Bacteria;Proteobacteria;Alphaproteobacteria;Rhizobiales;Rhizobiales_unclassified;Rhizobiales_unclassified;
ZOTU11127	0	3	0	0	0	0	0	0	5	11	0	0	Bacteria;Desulfobacterota;Desulfobacteria;Desulfobacterales;Desulfosarcinaceae;Desulfosarcinaceae_unclassified;
ZOTU11128	1	1	0	0	0	0	0	0	0	4	0	0	Bacteria;Bacteria_unclassified;Bacteria_unclassified;Bacteria_unclassified;Bacteria_unclassified;Bacteria_unclassified;
ZOTU11129	0	0	0	2	0	0	0	0	1	0	0	0	Bacteria;Bacteria_unclassified;Bacteria_unclassified;Bacteria_unclassified;Bacteria_unclassified;Bacteria_unclassified;
ZOTU1113	1	0	1	2	5	2	10	1	0	0	1	0	Bacteria;Proteobacteria;Gammaproteobacteria;Xanthomonadales;Xanthomonadaceae;Xanthomonadaceae_unclassified;
ZOTU11130	2	1	0	0	2	2	0	0	1	6	0	0	Bacteria;Proteobacteria;Gammaproteobacteria;Gammaproteobacteria_unclassified;Gammaproteobacteria_unclassified;Gammaproteobacteria_unclassified;
ZOTU11131	0	2	0	1	2	0	0	0	1	0	0	0	Bacteria;Proteobacteria;Gammaproteobacteria;Gammaproteobacteria_unclassified;Gammaproteobacteria_unclassified;Gammaproteobacteria_unclassified;
ZOTU11132	0	1	0	3	1	2	0	0	0	3	0	0	Bacteria;Bacteria_unclassified;Bacteria_unclassified;Bacteria_unclassified;Bacteria_unclassified;Bacteria_unclassified;
ZOTU11133	0	0	0	0	1	0	0	0	0	2	0	0	Bacteria;Bacteria_unclassified;Bacteria_unclassified;Bacteria_unclassified;Bacteria_unclassified;Bacteria_unclassified;
ZOTU11134	0	1	0	7	0	2	0	0	6	3	0	0	Bacteria;Proteobacteria;Gammaproteobacteria;Ga0077536;Ga0077536_fa;Ga0077536_ge;
ZOTU11135	2	0	0	1	0	0	0	0	2	3	0	0	Bacteria;Myxococcota;Polyangia;Polyangia_unclassified;Polyangia_unclassified;Polyangia_unclassified;
ZOTU11136	1	1	0	2	1	0	0	0	0	4	0	0	Bacteria;Myxococcota;Polyangia;Polyangiales;Polyangiales_unclassified;Polyangiales_unclassified;
ZOTU11137	3	0	0	1	0	1	0	0	4	4	0	0	Bacteria;Proteobacteria;Alphaproteobacteria;Rhizobiales;Rhizobiales_unclassified;Rhizobiales_unclassified;
ZOTU11138	0	2	0	1	0	3	0	0	1	4	0	0	Bacteria;Proteobacteria;Alphaproteobacteria;Rhizobiales;Rhizobiales_unclassified;Rhizobiales_unclassified;
ZOTU11139	0	0	0	0	0	0	0	0	0	0	0	0	Bacteria;Proteobacteria;Alphaproteobacteria;Rhizobiales;Rhizobiales_unclassified;Rhizobiales_unclassified;
ZOTU1114	0	0	0	2	1	1	0	1	0	3	0	0	Bacteria;Chloroflexi;Chloroflexia;Thermomicrobiales;JG30-KF-CM45;JG30-KF-CM45_ge;
ZOTU11140	3	1	0	1	1	0	0	0	5	3	0	0	Bacteria;Proteobacteria;Proteobacteria_unclassified;Proteobacteria_unclassified;Proteobacteria_unclassified;Proteobacteria_unclassified;
ZOTU11141	0	0	0	1	0	0	0	0	1	0	0	0	Bacteria;Proteobacteria;Gammaproteobacteria;Gammaproteobacteria_unclassified;Gammaproteobacteria_unclassified;Gammaproteobacteria_unclassified;
ZOTU11142	0	0	0	0	0	0	0	0	0	0	0	0	Bacteria;Desulfobacterota;Desulfobacteria;Desulfobacterales;Desulfobacterales_unclassified;Desulfobacterales_unclassified;
ZOTU11143	1	0	0	0	0	0	0	0	0	2	0	0	Bacteria;Myxococcota;Polyangia;Polyangiales;Polyangiaceae;Polyangiaceae_unclassified;
ZOTU11144	0	0	0	0	1	0	0	0	0	0	0	0	Bacteria;Proteobacteria;Gammaproteobacteria;Cellvibrionales;Halieaceae;Halieaceae_unclassified;
ZOTU11145	0	0	0	0	0	0	0	0	0	0	0	0	Bacteria;Firmicutes;Clostridia;Clostridia_or;Hungateiclostridiaceae;Hungateiclostridiaceae_unclassified;
ZOTU11146	0	0	0	0	0	0	0	0	0	0	1	0	Bacteria;Proteobacteria;Gammaproteobacteria;Burkholderiales;Comamonadaceae;Comamonadaceae_unclassified;
ZOTU11147	1	0	0	1	0	1	0	0	0	1	0	0	Bacteria;Desulfobacterota;Desulfobacterota_unclassified;Desulfobacterota_unclassified;Desulfobacterota_unclassified;Desulfobacterota_unclassified;
ZOTU11148	0	1	0	1	0	1	0	0	0	1	0	0	Bacteria;Bacteria_unclassified;Bacteria_unclassified;Bacteria_unclassified;Bacteria_unclassified;Bacteria_unclassified;
ZOTU11149	2	1	0	3	0	1	0	0	3	5	0	0	Bacteria;Bacteria_unclassified;Bacteria_unclassified;Bacteria_unclassified;Bacteria_unclassified;Bacteria_unclassified;
ZOTU1115	0	0	0	0	0	0	0	0	0	0	0	0	Eukaryota;Eukaryota_unclassified;Eukaryota_unclassified;Eukaryota_unclassified;Eukaryota_unclassified;Eukaryota_unclassified;
ZOTU11150	0	0	0	0	0	0	0	0	0	0	0	0	Bacteria;Proteobacteria;Alphaproteobacteria;Alphaproteobacteria_unclassified;Alphaproteobacteria_unclassified;Alphaproteobacteria_unclassified;
ZOTU11151	1	3	0	1	2	9	0	0	3	2	0	0	Bacteria;Bacteroidota;Bacteroidia;Flavobacteriales;Flavobacteriaceae;Robiginitalea;
ZOTU11152	1	0	0	0	0	0	0	0	0	2	0	0	Bacteria;Desulfobacterota;Desulfobulbia;Desulfobulbales;Desulfobulbaceae;Desulfobulbaceae_unclassified;
ZOTU11153	1	0	0	0	0	0	0	0	0	0	0	0	Bacteria;Proteobacteria;Gammaproteobacteria;Gammaproteobacteria_unclassified;Gammaproteobacteria_unclassified;Gammaproteobacteria_unclassified;
ZOTU11154	2	7	0	1	0	2	0	0	2	5	0	0	Bacteria;Bacteria_unclassified;Bacteria_unclassified;Bacteria_unclassified;Bacteria_unclassified;Bacteria_unclassified;
ZOTU11155	0	0	0	0	0	0	0	0	0	0	0	0	Bacteria;Proteobacteria;Gammaproteobacteria;Gammaproteobacteria_unclassified;Gammaproteobacteria_unclassified;Gammaproteobacteria_unclassified;
ZOTU11156	5	2	0	4	4	0	0	0	10	7	0	0	Bacteria;Proteobacteria;Gammaproteobacteria;Gammaproteobacteria_unclassified;Gammaproteobacteria_unclassified;Gammaproteobacteria_unclassified;
ZOTU11157	0	1	0	3	0	1	0	0	2	4	0	0	Bacteria;Acidobacteriota;Subgroup_18;Subgroup_18_or;Subgroup_18_fa;Subgroup_18_ge;
ZOTU11158	0	0	0	0	1	0	0	0	3	0	0	0	Bacteria;Chloroflexi;OLB14;OLB14_or;OLB14_fa;OLB14_ge;
ZOTU11159	1	0	0	2	2	1	0	0	0	7	0	0	Bacteria;Proteobacteria;Alphaproteobacteria;Rhizobiales;Methyloligellaceae;Methyloligellaceae_unclassified;
ZOTU1116	0	1	0	1	0	0	0	0	0	0	0	0	Bacteria;Acidobacteriota;Vicinamibacteria;Vicinamibacterales;Vicinamibacteraceae;Vicinamibacteraceae_ge;
ZOTU11160	0	0	0	0	0	0	0	0	0	0	0	0	Bacteria;Proteobacteria;Gammaproteobacteria;Burkholderiales;Burkholderiales_unclassified;Burkholderiales_unclassified;
ZOTU11161	2	2	0	38	3	0	0	0	15	4	0	0	Bacteria;Myxococcota;Polyangia;Haliangiales;Haliangiaceae;Haliangium;
ZOTU11162	0	0	0	1	0	0	0	0	0	0	0	0	Bacteria;Bacteria_unclassified;Bacteria_unclassified;Bacteria_unclassified;Bacteria_unclassified;Bacteria_unclassified;
ZOTU11163	0	0	0	3	1	0	0	0	0	1	0	0	Bacteria;Proteobacteria;Proteobacteria_unclassified;Proteobacteria_unclassified;Proteobacteria_unclassified;Proteobacteria_unclassified;
ZOTU11164	4	0	0	1	1	1	0	0	0	1	0	0	Bacteria;Actinobacteriota;Actinobacteriota_unclassified;Actinobacteriota_unclassified;Actinobacteriota_unclassified;Actinobacteriota_unclassified;
ZOTU11165	1	2	0	4	1	6	0	0	2	8	0	0	Bacteria;Desulfobacterota;Desulfobacteria;Desulfobacterales;Desulfosarcinaceae;Desulfosarcina;
ZOTU11166	0	0	0	0	0	0	0	0	0	0	0	0	Bacteria;Bacteroidota;Bacteroidia;Bacteroidales;Bacteroidales_unclassified;Bacteroidales_unclassified;
ZOTU11167	1	3	0	0	0	1	0	0	2	4	0	0	Bacteria;Proteobacteria;Gammaproteobacteria;Gammaproteobacteria_unclassified;Gammaproteobacteria_unclassified;Gammaproteobacteria_unclassified;
ZOTU11168	1	2	0	1	0	0	0	0	2	2	0	0	Bacteria;Myxococcota;Polyangia;Polyangiales;Polyangiaceae;Jahnella;
ZOTU11169	11	2	1	14	19	10	0	0	11	1	0	0	Bacteria;Proteobacteria;Gammaproteobacteria;Burkholderiales;Burkholderiaceae;Ralstonia;
ZOTU1117	0	1	0	0	0	0	0	0	0	0	0	0	Bacteria;Actinobacteriota;Acidimicrobiia;Actinomarinales;uncultured;uncultured_ge;
ZOTU11170	0	0	0	0	0	1	0	0	1	2	0	0	Bacteria;Nitrospirota;Thermodesulfovibrionia;uncultured;uncultured_fa;uncultured_ge;
ZOTU11171	1	7	1	10	2	0	0	0	6	5	0	0	Bacteria;Bacteria_unclassified;Bacteria_unclassified;Bacteria_unclassified;Bacteria_unclassified;Bacteria_unclassified;
ZOTU11172	0	1	0	8	3	0	0	0	2	5	0	0	Bacteria;Bacteria_unclassified;Bacteria_unclassified;Bacteria_unclassified;Bacteria_unclassified;Bacteria_unclassified;
ZOTU11173	0	0	0	0	0	0	0	0	0	1	0	0	Bacteria;Bacteroidota;Bacteroidia;Bacteroidia_unclassified;Bacteroidia_unclassified;Bacteroidia_unclassified;
ZOTU11174	0	1	0	4	2	0	0	0	0	5	0	0	Bacteria;Proteobacteria;Alphaproteobacteria;Alphaproteobacteria_unclassified;Alphaproteobacteria_unclassified;Alphaproteobacteria_unclassified;
ZOTU11175	1	0	0	2	0	1	0	0	1	1	0	0	Bacteria;Bacteria_unclassified;Bacteria_unclassified;Bacteria_unclassified;Bacteria_unclassified;Bacteria_unclassified;
ZOTU11176	0	0	0	0	0	2	0	0	0	0	0	0	Bacteria;Proteobacteria;Gammaproteobacteria;Gammaproteobacteria_unclassified;Gammaproteobacteria_unclassified;Gammaproteobacteria_unclassified;
ZOTU11177	0	0	0	7	0	0	0	0	1	1	0	0	Bacteria;Bacteria_unclassified;Bacteria_unclassified;Bacteria_unclassified;Bacteria_unclassified;Bacteria_unclassified;
ZOTU11178	5	8	0	15	6	2	0	0	11	15	0	0	Bacteria;Bacteria_unclassified;Bacteria_unclassified;Bacteria_unclassified;Bacteria_unclassified;Bacteria_unclassified;
ZOTU11179	3	1	0	3	3	1	0	0	4	6	0	0	Bacteria;Chloroflexi;Anaerolineae;Anaerolineales;Anaerolineaceae;uncultured;
ZOTU1118	2	1	0	22	11	1	2	2	3	16	0	2	Bacteria;Actinobacteriota;Actinobacteria;Corynebacteriales;Tsukamurellaceae;Tsukamurella;
ZOTU11180	0	1	0	2	2	0	0	0	3	2	0	0	Bacteria;Planctomycetota;Planctomycetes;Pirellulales;Pirellulaceae;Pirellulaceae_unclassified;
ZOTU11181	34	14	0	6	0	29	0	0	49	23	0	0	Bacteria;Desulfobacterota;Desulfobacterota_unclassified;Desulfobacterota_unclassified;Desulfobacterota_unclassified;Desulfobacterota_unclassified;
ZOTU11182	0	2	0	4	0	3	0	0	2	3	0	0	Bacteria;Planctomycetota;Planctomycetota_unclassified;Planctomycetota_unclassified;Planctomycetota_unclassified;Planctomycetota_unclassified;
ZOTU11183	0	0	0	0	0	0	0	0	1	1	0	0	Bacteria;Bacteria_unclassified;Bacteria_unclassified;Bacteria_unclassified;Bacteria_unclassified;Bacteria_unclassified;
ZOTU11184	0	0	0	1	0	0	0	0	1	0	0	0	Bacteria;Bacteria_unclassified;Bacteria_unclassified;Bacteria_unclassified;Bacteria_unclassified;Bacteria_unclassified;
ZOTU11185	0	0	0	1	0	0	0	0	2	0	0	0	Bacteria;Bacteria_unclassified;Bacteria_unclassified;Bacteria_unclassified;Bacteria_unclassified;Bacteria_unclassified;
ZOTU11186	0	0	0	0	0	0	0	0	1	2	0	0	Bacteria;Bacteria_unclassified;Bacteria_unclassified;Bacteria_unclassified;Bacteria_unclassified;Bacteria_unclassified;
ZOTU11187	1	1	0	0	0	0	0	0	0	0	0	0	Bacteria;Bacteria_unclassified;Bacteria_unclassified;Bacteria_unclassified;Bacteria_unclassified;Bacteria_unclassified;
ZOTU11188	1	1	0	1	1	1	0	0	3	9	0	0	Bacteria;Planctomycetota;OM190;OM190_or;OM190_fa;OM190_ge;
ZOTU11189	0	1	0	0	2	1	0	0	0	2	0	0	Bacteria;Proteobacteria;Alphaproteobacteria;Rhizobiales;Methyloligellaceae;Methyloligellaceae_unclassified;
ZOTU1119	0	0	0	0	0	0	1	0	0	0	0	0	Bacteria;Bacteria_unclassified;Bacteria_unclassified;Bacteria_unclassified;Bacteria_unclassified;Bacteria_unclassified;
ZOTU11190	6	8	0	13	2	7	0	0	14	8	0	0	Bacteria;Bacteria_unclassified;Bacteria_unclassified;Bacteria_unclassified;Bacteria_unclassified;Bacteria_unclassified;
ZOTU11191	0	0	0	1	1	0	0	0	0	0	0	0	Bacteria;Bacteria_unclassified;Bacteria_unclassified;Bacteria_unclassified;Bacteria_unclassified;Bacteria_unclassified;
ZOTU11192	2	2	0	0	0	2	0	0	2	3	0	0	Bacteria;Proteobacteria;Gammaproteobacteria;Gammaproteobacteria_unclassified;Gammaproteobacteria_unclassified;Gammaproteobacteria_unclassified;
ZOTU11193	3	1	0	3	2	0	0	0	5	5	0	0	Bacteria;Bacteroidota;Bacteroidia;Bacteroidia_unclassified;Bacteroidia_unclassified;Bacteroidia_unclassified;
ZOTU11194	1	2	0	5	0	2	0	0	4	5	0	0	Bacteria;Acidobacteriota;Subgroup_21;Subgroup_21_or;Subgroup_21_fa;Subgroup_21_ge;
ZOTU11195	0	2	0	21	1	4	0	0	2	1	0	0	Bacteria;Proteobacteria;Alphaproteobacteria;Kiloniellales;Kiloniellaceae;Limibacillus;
ZOTU11196	0	0	0	0	2	0	0	0	1	0	0	0	Bacteria;Bacteroidota;Bacteroidia;Sphingobacteriales;Sphingobacteriales_unclassified;Sphingobacteriales_unclassified;
ZOTU11197	1	0	0	2	0	1	0	0	2	3	0	0	Bacteria;Desulfobacterota;Desulfobacteria;Desulfobacterales;Desulfobacterales_unclassified;Desulfobacterales_unclassified;
ZOTU11198	0	0	0	0	0	1	0	0	0	0	0	0	Bacteria;Bacteria_unclassified;Bacteria_unclassified;Bacteria_unclassified;Bacteria_unclassified;Bacteria_unclassified;
ZOTU11199	0	0	0	7	4	0	0	0	14	2	0	0	Bacteria;Chloroflexi;Chloroflexi_unclassified;Chloroflexi_unclassified;Chloroflexi_unclassified;Chloroflexi_unclassified;
ZOTU112	0	1	1	3	5	2	2	0	4	3	4	20	Bacteria;Proteobacteria;Alphaproteobacteria;Rhizobiales;Beijerinckiaceae;Methylobacterium-Methylorubrum;
ZOTU1120	0	0	0	1	0	2	2	5	0	0	2	0	Bacteria;Myxococcota;Polyangia;Polyangiales;BIrii41;BIrii41_ge;
ZOTU11200	1	0	0	0	0	0	0	0	2	0	0	0	Bacteria;Desulfobacterota;Desulfobacteria;Desulfobacterales;Desulfobacterales_unclassified;Desulfobacterales_unclassified;
ZOTU11201	0	2	0	1	2	4	0	0	3	2	0	0	Bacteria;Bacteroidota;Bacteroidia;Bacteroidia_unclassified;Bacteroidia_unclassified;Bacteroidia_unclassified;
ZOTU11202	0	0	0	1	0	0	0	0	0	4	0	0	Bacteria;Actinobacteriota;Actinobacteriota_unclassified;Actinobacteriota_unclassified;Actinobacteriota_unclassified;Actinobacteriota_unclassified;
ZOTU11203	0	0	0	4	0	0	0	0	1	2	0	0	Bacteria;Proteobacteria;Gammaproteobacteria;Gammaproteobacteria_unclassified;Gammaproteobacteria_unclassified;Gammaproteobacteria_unclassified;
ZOTU11204	0	0	0	1	0	0	0	0	3	1	0	0	Bacteria;Bacteria_unclassified;Bacteria_unclassified;Bacteria_unclassified;Bacteria_unclassified;Bacteria_unclassified;
ZOTU11205	0	0	0	1	1	0	1	0	0	0	0	0	Bacteria;Planctomycetota;Planctomycetes;Isosphaerales;Isosphaeraceae;Isosphaeraceae_unclassified;
ZOTU11206	0	0	0	2	0	0	0	0	0	0	0	0	Bacteria;Chloroflexi;N9D0;N9D0_or;N9D0_fa;N9D0_ge;
ZOTU11207	1	1	0	2	1	5	0	0	3	2	0	0	Bacteria;Actinobacteriota;Acidimicrobiia;Microtrichales;Ilumatobacteraceae;Ilumatobacter;
ZOTU11208	1	0	0	1	0	0	0	0	1	1	0	0	Bacteria;Firmicutes;Bacilli;Bacillales;Bacillaceae;Bacillaceae_unclassified;
ZOTU11209	0	0	0	0	0	0	0	0	0	0	0	0	Bacteria;Proteobacteria;Alphaproteobacteria;Rhodobacterales;Rhodobacteraceae;Rhodobacteraceae_unclassified;
ZOTU1121	4	3	4	1	9	0	2	2	5	4	0	1	Bacteria;Patescibacteria;Saccharimonadia;Saccharimonadales;LWQ8;LWQ8_ge;
ZOTU11210	0	0	0	13	5	4	0	0	6	8	0	0	Bacteria;Proteobacteria;Alphaproteobacteria;Rhodobacterales;Rhodobacteraceae;Rhodobacteraceae_unclassified;
ZOTU11211	1	0	0	0	0	0	0	0	0	0	0	0	Bacteria;Proteobacteria;Alphaproteobacteria;Alphaproteobacteria_unclassified;Alphaproteobacteria_unclassified;Alphaproteobacteria_unclassified;
ZOTU11212	1	3	0	12	0	0	0	0	2	10	0	0	Bacteria;MBNT15;MBNT15_cl;MBNT15_or;MBNT15_fa;MBNT15_ge;
ZOTU11213	0	0	0	1	0	0	0	0	2	0	0	0	Bacteria;Bacteroidota;Bacteroidia;Bacteroidales;Bacteroidales_unclassified;Bacteroidales_unclassified;
ZOTU11214	1	3	0	2	0	1	0	0	0	3	0	0	Bacteria;Planctomycetota;Planctomycetes;Pirellulales;Pirellulaceae;Pirellulaceae_ge;
ZOTU11215	2	0	1	6	1	0	0	0	9	7	0	0	Bacteria;Myxococcota;Polyangia;MidBa8;MidBa8_fa;MidBa8_ge;
ZOTU11216	0	0	0	0	0	0	0	0	0	0	0	0	Bacteria;Armatimonadota;Fimbriimonadia;Fimbriimonadales;Fimbriimonadaceae;Fimbriimonadaceae_ge;
ZOTU11217	0	1	0	1	0	0	0	0	0	0	0	0	Bacteria;Verrucomicrobiota;Verrucomicrobiae;Verrucomicrobiales;Verrucomicrobiales_unclassified;Verrucomicrobiales_unclassified;
ZOTU11218	0	0	0	0	0	0	0	0	1	0	0	0	Bacteria;Actinobacteriota;Actinobacteria;Actinobacteria_unclassified;Actinobacteria_unclassified;Actinobacteria_unclassified;
ZOTU11219	0	3	0	0	1	0	0	0	0	11	0	0	Bacteria;Proteobacteria;Gammaproteobacteria;HOC36;HOC36_fa;HOC36_ge;
ZOTU1122	0	0	1	1	0	1	0	0	0	0	0	1	Bacteria;Acidobacteriota;Vicinamibacteria;Vicinamibacterales;Vicinamibacteraceae;Vicinamibacteraceae_ge;
ZOTU11220	0	1	0	3	0	0	0	0	1	1	0	0	Bacteria;Bacteroidota;Bacteroidia;Bacteroidales;Bacteroidales_unclassified;Bacteroidales_unclassified;
ZOTU11221	1	1	0	6	1	0	0	0	1	4	0	0	Bacteria;Chloroflexi;Anaerolineae;Anaerolineales;Anaerolineaceae;uncultured;
ZOTU11222	0	0	0	0	0	0	0	0	0	0	0	0	Bacteria;Desulfobacterota;Desulfobacteria;Desulfobacterales;Desulfobacterales_unclassified;Desulfobacterales_unclassified;
ZOTU11223	1	4	0	0	10	2	0	0	0	1	0	0	Bacteria;Planctomycetota;Planctomycetes;Planctomycetales;Rubinisphaeraceae;Planctomicrobium;
ZOTU11224	0	0	1	0	0	0	0	0	0	1	0	0	Bacteria;Bacteria_unclassified;Bacteria_unclassified;Bacteria_unclassified;Bacteria_unclassified;Bacteria_unclassified;
ZOTU11225	1	4	0	5	0	6	0	0	1	2	0	0	Bacteria;Acidobacteriota;Subgroup_22;Subgroup_22_or;Subgroup_22_fa;Subgroup_22_ge;
ZOTU11226	0	0	0	0	0	2	0	0	0	0	0	0	Bacteria;Bacteroidota;Bacteroidia;Bacteroidia_unclassified;Bacteroidia_unclassified;Bacteroidia_unclassified;
ZOTU11227	1	0	0	15	14	0	0	0	13	4	0	0	Bacteria;Latescibacterota;Latescibacteria;Latescibacterales;Latescibacteraceae;Latescibacteraceae_ge;
ZOTU11228	2	0	0	13	0	2	0	0	2	9	0	0	Bacteria;Proteobacteria;Gammaproteobacteria;Burkholderiales;Burkholderiales_unclassified;Burkholderiales_unclassified;
ZOTU11229	0	0	0	0	0	1	0	0	3	4	0	0	Bacteria;Proteobacteria;Alphaproteobacteria;Rhizobiales;Rhizobiales_unclassified;Rhizobiales_unclassified;
ZOTU1123	0	0	0	0	1	0	0	0	0	0	0	0	Bacteria;Chloroflexi;Gitt-GS-136;Gitt-GS-136_or;Gitt-GS-136_fa;Gitt-GS-136_ge;
ZOTU11230	2	1	0	5	0	5	0	0	4	2	0	0	Bacteria;Desulfobacterota;Desulfobacterota_unclassified;Desulfobacterota_unclassified;Desulfobacterota_unclassified;Desulfobacterota_unclassified;
ZOTU11231	0	0	0	0	0	0	0	0	0	0	0	0	Bacteria;Patescibacteria;Gracilibacteria;Candidatus_Abawacabacteria;Candidatus_Abawacabacteria_fa;Candidatus_Abawacabacteria_ge;
ZOTU11232	8	19	0	18	11	8	0	0	32	31	0	0	Bacteria;Proteobacteria;Gammaproteobacteria;Cellvibrionales;Halieaceae;Halieaceae_unclassified;
ZOTU11233	0	0	0	0	2	1	0	0	3	1	1	0	Bacteria;Desulfobacterota;Desulfuromonadia;Desulfuromonadia_unclassified;Desulfuromonadia_unclassified;Desulfuromonadia_unclassified;
ZOTU11234	1	2	0	0	0	0	0	0	3	2	0	0	Bacteria;Desulfobacterota;Desulfobulbia;Desulfobulbales;Desulfobulbaceae;uncultured;
ZOTU11235	0	0	0	0	0	0	0	0	1	0	0	0	Bacteria;Bacteria_unclassified;Bacteria_unclassified;Bacteria_unclassified;Bacteria_unclassified;Bacteria_unclassified;
ZOTU11236	1	1	0	2	0	0	0	0	0	3	0	0	Bacteria;Chloroflexi;Anaerolineae;Anaerolineales;Anaerolineaceae;uncultured;
ZOTU11237	0	0	0	1	0	1	0	0	4	2	0	0	Bacteria;Proteobacteria;Alphaproteobacteria;Sphingomonadales;Sphingomonadaceae;Sphingomonadaceae_unclassified;
ZOTU11238	0	0	0	0	0	0	0	0	0	0	0	0	Bacteria;Proteobacteria;Gammaproteobacteria;Gammaproteobacteria_unclassified;Gammaproteobacteria_unclassified;Gammaproteobacteria_unclassified;
ZOTU11239	0	0	0	0	0	0	0	0	0	0	0	0	Bacteria;Proteobacteria;Gammaproteobacteria;Cellvibrionales;Halieaceae;Halieaceae_unclassified;
ZOTU1124	0	3	11	1	2	1	14	8	0	0	2	0	Bacteria;Proteobacteria;Alphaproteobacteria;Rhizobiales;Xanthobacteraceae;Pseudolabrys;
ZOTU11240	0	0	0	0	1	0	0	0	0	0	0	0	Bacteria;Proteobacteria;Gammaproteobacteria;Gammaproteobacteria_unclassified;Gammaproteobacteria_unclassified;Gammaproteobacteria_unclassified;
ZOTU11241	0	0	0	0	0	0	0	0	0	0	0	0	Bacteria;Proteobacteria;Alphaproteobacteria;Rhizobiales;Rhizobiales_unclassified;Rhizobiales_unclassified;
ZOTU11242	0	0	0	0	0	1	0	0	0	0	0	0	Bacteria;Actinobacteriota;Acidimicrobiia;Microtrichales;Microtrichales_fa;Microtrichales_ge;
ZOTU11243	0	0	0	0	0	0	0	0	0	0	0	0	Bacteria;Desulfobacterota;Desulfobacteria;Desulfobacterales;Desulfobacterales_unclassified;Desulfobacterales_unclassified;
ZOTU11244	0	0	0	1	0	0	0	0	0	0	0	0	Bacteria;Nitrospirota;Nitrospiria;Nitrospirales;Nitrospiraceae;Nitrospira;
ZOTU11245	0	0	0	0	0	0	0	0	0	0	0	0	Bacteria;Bacteria_unclassified;Bacteria_unclassified;Bacteria_unclassified;Bacteria_unclassified;Bacteria_unclassified;
ZOTU11246	0	1	0	3	0	0	0	0	0	3	0	0	Bacteria;Bacteria_unclassified;Bacteria_unclassified;Bacteria_unclassified;Bacteria_unclassified;Bacteria_unclassified;
ZOTU11247	0	0	0	0	1	0	0	0	1	1	0	0	Bacteria;Bacteria_unclassified;Bacteria_unclassified;Bacteria_unclassified;Bacteria_unclassified;Bacteria_unclassified;
ZOTU11248	1	0	0	4	0	0	0	0	1	1	0	0	Bacteria;Bacteria_unclassified;Bacteria_unclassified;Bacteria_unclassified;Bacteria_unclassified;Bacteria_unclassified;
ZOTU11249	0	0	0	0	0	0	0	0	0	0	0	0	Bacteria;Bacteria_unclassified;Bacteria_unclassified;Bacteria_unclassified;Bacteria_unclassified;Bacteria_unclassified;
ZOTU1125	0	0	0	3	0	0	0	1	0	1	0	0	Bacteria;Chloroflexi;Chloroflexia;Chloroflexales;Herpetosiphonaceae;Herpetosiphon;
ZOTU11250	1	2	0	3	0	1	0	0	7	3	0	0	Bacteria;Planctomycetota;Planctomycetes;Pirellulales;Pirellulaceae;Pir4_lineage;
ZOTU11251	1	0	0	5	1	0	0	0	4	4	1	0	Bacteria;Desulfobacterota;Desulfobacterota_unclassified;Desulfobacterota_unclassified;Desulfobacterota_unclassified;Desulfobacterota_unclassified;
ZOTU11252	0	1	0	7	5	0	0	0	9	10	0	0	Bacteria;Proteobacteria;Gammaproteobacteria;Gammaproteobacteria_unclassified;Gammaproteobacteria_unclassified;Gammaproteobacteria_unclassified;
ZOTU11253	0	0	0	0	0	0	0	0	1	3	0	0	Bacteria;Proteobacteria;Alphaproteobacteria;Alphaproteobacteria_unclassified;Alphaproteobacteria_unclassified;Alphaproteobacteria_unclassified;
ZOTU11254	1	0	0	5	0	5	0	0	0	4	0	0	Bacteria;Bacteria_unclassified;Bacteria_unclassified;Bacteria_unclassified;Bacteria_unclassified;Bacteria_unclassified;
ZOTU11255	8	13	0	10	9	9	0	0	14	20	0	0	Bacteria;Proteobacteria;Alphaproteobacteria;Rhodobacterales;Rhodobacteraceae;Rhodobacteraceae_unclassified;
ZOTU11256	0	1	0	0	0	0	0	0	2	1	0	0	Bacteria;Proteobacteria;Gammaproteobacteria;Burkholderiales;Burkholderiales_unclassified;Burkholderiales_unclassified;
ZOTU11257	0	1	0	0	0	0	0	0	0	1	0	0	Bacteria;Chloroflexi;Anaerolineae;Anaerolineales;Anaerolineaceae;uncultured;
ZOTU11258	1	0	0	3	6	1	0	0	4	1	0	0	Bacteria;Proteobacteria;Alphaproteobacteria;Alphaproteobacteria_unclassified;Alphaproteobacteria_unclassified;Alphaproteobacteria_unclassified;
ZOTU11259	0	0	0	0	0	0	0	0	0	1	0	0	Bacteria;Proteobacteria;Alphaproteobacteria;Sphingomonadales;Sphingomonadaceae;Parablastomonas;
ZOTU1126	0	0	0	0	0	0	0	0	0	0	0	0	Bacteria;Acidobacteriota;Vicinamibacteria;Vicinamibacterales;uncultured;uncultured_ge;
ZOTU11260	1	6	0	9	1	1	0	0	8	5	0	0	Bacteria;Myxococcota;Polyangia;Polyangiales;BIrii41;BIrii41_ge;
ZOTU11261	2	0	0	0	0	0	0	0	3	0	0	0	Bacteria;Chloroflexi;Anaerolineae;SBR1031;SBR1031_fa;SBR1031_ge;
ZOTU11262	1	1	0	1	1	3	0	0	3	4	0	0	Bacteria;Proteobacteria;Gammaproteobacteria;Gammaproteobacteria_unclassified;Gammaproteobacteria_unclassified;Gammaproteobacteria_unclassified;
ZOTU11263	0	0	0	0	0	0	0	0	0	0	0	0	Bacteria;Bacteria_unclassified;Bacteria_unclassified;Bacteria_unclassified;Bacteria_unclassified;Bacteria_unclassified;
ZOTU11264	6	4	0	3	1	3	0	0	12	13	0	0	Bacteria;Spirochaetota;Spirochaetia;Spirochaetales;Spirochaetaceae;Sediminispirochaeta;
ZOTU11265	2	2	0	6	0	0	0	0	2	4	0	0	Bacteria;Bacteria_unclassified;Bacteria_unclassified;Bacteria_unclassified;Bacteria_unclassified;Bacteria_unclassified;
ZOTU11266	1	2	0	0	0	0	0	0	1	0	0	0	Bacteria;Proteobacteria;Alphaproteobacteria;Rhodobacterales;Rhodobacteraceae;Thioclava;
ZOTU11267	1	0	0	4	5	0	0	0	1	1	1	0	Bacteria;Bacteria_unclassified;Bacteria_unclassified;Bacteria_unclassified;Bacteria_unclassified;Bacteria_unclassified;
ZOTU11268	0	0	0	1	0	0	0	0	1	0	0	0	Bacteria;Proteobacteria;Alphaproteobacteria;Rhodobacterales;Rhodobacteraceae;Rhodobacteraceae_unclassified;
ZOTU11269	0	0	0	0	2	3	0	0	1	2	0	0	Bacteria;Desulfobacterota;Desulfobacterota_unclassified;Desulfobacterota_unclassified;Desulfobacterota_unclassified;Desulfobacterota_unclassified;
ZOTU1127	6	8	66	9	22	8	44	40	10	11	116	47	Bacteria;Bacteroidota;Bacteroidia;Bacteroidales;Rikenellaceae;Rikenellaceae_RC9_gut_group;
ZOTU11270	0	0	0	2	1	0	0	0	0	4	0	0	Bacteria;Proteobacteria;Alphaproteobacteria;Alphaproteobacteria_unclassified;Alphaproteobacteria_unclassified;Alphaproteobacteria_unclassified;
ZOTU11271	1	1	0	1	1	0	0	0	6	5	0	0	Bacteria;Chloroflexi;OLB14;OLB14_or;OLB14_fa;OLB14_ge;
ZOTU11272	0	1	0	1	1	0	0	0	0	3	0	0	Bacteria;Desulfobacterota;Desulfobulbia;Desulfobulbales;Desulfocapsaceae;Desulfocapsaceae_unclassified;
ZOTU11273	0	2	0	0	2	0	0	0	3	4	0	0	Bacteria;Bacteroidota;Bacteroidia;Chitinophagales;Saprospiraceae;Saprospiraceae_unclassified;
ZOTU11274	0	0	0	0	0	0	0	0	0	0	0	0	Bacteria;Chloroflexi;Anaerolineae;Anaerolineales;Anaerolineaceae;uncultured;
ZOTU11275	0	0	0	1	0	0	0	0	0	1	0	0	Bacteria;Desulfobacterota;Desulfobacterota_unclassified;Desulfobacterota_unclassified;Desulfobacterota_unclassified;Desulfobacterota_unclassified;
ZOTU11276	2	1	0	1	1	0	0	0	1	4	0	0	Bacteria;Bacteria_unclassified;Bacteria_unclassified;Bacteria_unclassified;Bacteria_unclassified;Bacteria_unclassified;
ZOTU11277	2	1	1	5	5	0	0	0	3	7	0	0	Bacteria;Proteobacteria;Gammaproteobacteria;Cellvibrionales;Halieaceae;Halieaceae_unclassified;
ZOTU11278	1	2	0	0	0	2	0	0	3	0	0	0	Bacteria;Bacteria_unclassified;Bacteria_unclassified;Bacteria_unclassified;Bacteria_unclassified;Bacteria_unclassified;
ZOTU11279	11	9	0	17	5	3	0	0	16	16	0	0	Bacteria;Desulfobacterota;Desulfobacteria;Desulfobacterales;Desulfobacterales_unclassified;Desulfobacterales_unclassified;
ZOTU1128	4	5	6	1	2	1	1	1	0	0	5	1	Bacteria;Bacteroidota;Bacteroidia;Bacteroidales;Rikenellaceae;Rikenellaceae_RC9_gut_group;
ZOTU11280	0	0	0	0	0	0	0	0	0	2	0	0	Bacteria;Nitrospirota;Thermodesulfovibrionia;uncultured;uncultured_fa;uncultured_ge;
ZOTU11281	1	0	0	2	0	1	0	0	0	0	0	0	Bacteria;Proteobacteria;Alphaproteobacteria;Kiloniellales;Kiloniellaceae;Pelagibius;
ZOTU11282	0	3	0	4	0	2	0	0	4	3	0	0	Bacteria;Bacteria_unclassified;Bacteria_unclassified;Bacteria_unclassified;Bacteria_unclassified;Bacteria_unclassified;
ZOTU11283	3	7	1	55	0	1	0	0	3	17	0	0	Bacteria;Proteobacteria;Gammaproteobacteria;Gammaproteobacteria_unclassified;Gammaproteobacteria_unclassified;Gammaproteobacteria_unclassified;
ZOTU11284	0	0	0	0	0	0	0	0	0	0	0	0	Bacteria;Proteobacteria;Alphaproteobacteria;Alphaproteobacteria_unclassified;Alphaproteobacteria_unclassified;Alphaproteobacteria_unclassified;
ZOTU11285	0	0	0	0	0	1	0	0	1	1	0	0	Bacteria;Proteobacteria;Gammaproteobacteria;Steroidobacterales;Steroidobacteraceae;uncultured;
ZOTU11286	1	0	0	0	18	1	0	0	0	0	0	0	Bacteria;Bacteroidota;Bacteroidia;Bacteroidales;Bacteroidales_unclassified;Bacteroidales_unclassified;
ZOTU11287	1	7	0	2	0	1	0	0	0	2	0	0	Bacteria;Proteobacteria;Alphaproteobacteria;Rhizobiales;Rhizobiales_unclassified;Rhizobiales_unclassified;
ZOTU11288	0	0	0	1	0	0	0	0	0	0	0	0	Bacteria;Proteobacteria;Proteobacteria_unclassified;Proteobacteria_unclassified;Proteobacteria_unclassified;Proteobacteria_unclassified;
ZOTU11289	0	2	0	1	0	4	0	0	4	5	0	0	Bacteria;Bacteria_unclassified;Bacteria_unclassified;Bacteria_unclassified;Bacteria_unclassified;Bacteria_unclassified;
ZOTU1129	1	1	0	1	0	1	0	0	0	1	0	0	Bacteria;Chloroflexi;Anaerolineae;Anaerolineales;Anaerolineaceae;Anaerolineaceae_unclassified;
ZOTU11290	1	0	0	3	2	0	0	0	1	3	0	0	Bacteria;Proteobacteria;Alphaproteobacteria;Alphaproteobacteria_unclassified;Alphaproteobacteria_unclassified;Alphaproteobacteria_unclassified;
ZOTU11291	0	0	0	1	3	0	0	0	6	7	0	0	Bacteria;Bacteroidota;Bacteroidia;Bacteroidia_unclassified;Bacteroidia_unclassified;Bacteroidia_unclassified;
ZOTU11292	0	0	0	0	0	0	0	0	0	0	0	0	Bacteria;Proteobacteria;Proteobacteria_unclassified;Proteobacteria_unclassified;Proteobacteria_unclassified;Proteobacteria_unclassified;
ZOTU11293	3	2	0	4	2	1	0	0	3	9	0	0	Bacteria;Proteobacteria;Alphaproteobacteria;Rhizobiales;Methyloligellaceae;Methyloceanibacter;
ZOTU11294	0	0	0	6	1	1	0	0	0	4	0	0	Bacteria;Planctomycetota;Planctomycetes;Planctomycetales;Gimesiaceae;uncultured;
ZOTU11295	0	0	0	1	1	0	0	0	1	0	0	0	Bacteria;Verrucomicrobiota;Chlamydiae;Chlamydiales;Chlamydiales_unclassified;Chlamydiales_unclassified;
ZOTU11296	0	0	0	0	0	0	0	0	1	1	0	0	Bacteria;Bacteroidota;Bacteroidia;Bacteroidales;Marinilabiliaceae;Carboxylicivirga;
ZOTU11297	0	0	0	0	4	0	0	0	3	3	0	0	Bacteria;Proteobacteria;Alphaproteobacteria;Alphaproteobacteria_unclassified;Alphaproteobacteria_unclassified;Alphaproteobacteria_unclassified;
ZOTU11298	0	0	0	2	0	0	0	0	0	0	0	0	Bacteria;Bacteria_unclassified;Bacteria_unclassified;Bacteria_unclassified;Bacteria_unclassified;Bacteria_unclassified;
ZOTU11299	17	4	0	4	2	26	0	0	12	10	0	0	Bacteria;Patescibacteria;ABY1;ABY1_unclassified;ABY1_unclassified;ABY1_unclassified;
ZOTU113	0	0	0	1	0	0	0	0	3	3	0	0	Bacteria;Proteobacteria;Alphaproteobacteria;Tistrellales;Geminicoccaceae;uncultured;
ZOTU1130	5	0	0	2	0	18	0	0	1	0	0	0	Bacteria;Chloroflexi;Anaerolineae;uncultured;uncultured_fa;uncultured_ge;
ZOTU11300	0	0	0	0	0	0	0	0	0	0	0	0	Bacteria;Desulfobacterota;Syntrophobacteria;Syntrophobacterales;Syntrophobacterales_unclassified;Syntrophobacterales_unclassified;
ZOTU11301	0	1	0	0	2	0	0	0	1	1	0	0	Bacteria;Bacteria_unclassified;Bacteria_unclassified;Bacteria_unclassified;Bacteria_unclassified;Bacteria_unclassified;
ZOTU11302	2	3	0	4	0	4	0	0	1	3	0	0	Bacteria;Desulfobacterota;Desulfobacterota_unclassified;Desulfobacterota_unclassified;Desulfobacterota_unclassified;Desulfobacterota_unclassified;
ZOTU11303	6	15	0	1	1	12	0	0	5	15	0	0	Bacteria;Proteobacteria;Gammaproteobacteria;Steroidobacterales;Steroidobacterales_unclassified;Steroidobacterales_unclassified;
ZOTU11304	2	3	0	3	6	1	0	0	7	8	1	0	Bacteria;Actinobacteriota;Actinobacteria;PeM15;PeM15_fa;PeM15_ge;
ZOTU11305	1	0	0	4	0	1	0	0	4	10	0	0	Bacteria;Bacteria_unclassified;Bacteria_unclassified;Bacteria_unclassified;Bacteria_unclassified;Bacteria_unclassified;
ZOTU11306	1	3	0	3	3	0	0	0	7	2	0	0	Bacteria;Bacteria_unclassified;Bacteria_unclassified;Bacteria_unclassified;Bacteria_unclassified;Bacteria_unclassified;
ZOTU11307	3	6	0	5	3	11	0	0	17	7	0	0	Bacteria;Bacteria_unclassified;Bacteria_unclassified;Bacteria_unclassified;Bacteria_unclassified;Bacteria_unclassified;
ZOTU11308	0	0	0	0	0	0	0	0	0	0	0	0	Bacteria;Bacteroidota;Bacteroidia;Bacteroidia_unclassified;Bacteroidia_unclassified;Bacteroidia_unclassified;
ZOTU11309	0	1	0	0	0	3	0	0	0	0	0	0	Bacteria;Acidobacteriota;Vicinamibacteria;Vicinamibacterales;Vicinamibacteraceae;Luteitalea;
ZOTU1131	3	2	0	4	0	6	0	0	22	20	0	0	Bacteria;Desulfobacterota;Desulfobacterota_unclassified;Desulfobacterota_unclassified;Desulfobacterota_unclassified;Desulfobacterota_unclassified;
ZOTU11310	0	0	0	7	0	0	0	0	0	1	0	0	Bacteria;Proteobacteria;Gammaproteobacteria;Gammaproteobacteria_unclassified;Gammaproteobacteria_unclassified;Gammaproteobacteria_unclassified;
ZOTU11311	0	0	0	2	2	0	0	0	2	0	0	0	Bacteria;Bacteria_unclassified;Bacteria_unclassified;Bacteria_unclassified;Bacteria_unclassified;Bacteria_unclassified;
ZOTU11312	0	1	0	2	0	0	0	0	0	1	0	0	Bacteria;Bacteria_unclassified;Bacteria_unclassified;Bacteria_unclassified;Bacteria_unclassified;Bacteria_unclassified;
ZOTU11313	1	2	0	0	1	0	0	0	1	4	0	0	Bacteria;Actinobacteriota;MB-A2-108;MB-A2-108_or;MB-A2-108_fa;MB-A2-108_ge;
ZOTU11314	2	3	0	1	3	3	0	0	2	7	0	0	Bacteria;Desulfobacterota;Desulfobacterota_unclassified;Desulfobacterota_unclassified;Desulfobacterota_unclassified;Desulfobacterota_unclassified;
ZOTU11315	0	1	0	0	0	0	0	0	0	4	0	0	Bacteria;Planctomycetota;Planctomycetes;Planctomycetales;Rubinisphaeraceae;Fuerstia;
ZOTU11316	0	0	1	0	0	0	0	0	0	0	0	0	Bacteria;Bacteria_unclassified;Bacteria_unclassified;Bacteria_unclassified;Bacteria_unclassified;Bacteria_unclassified;
ZOTU11317	0	0	0	2	0	0	0	0	0	4	0	0	Bacteria;Proteobacteria;Gammaproteobacteria;Gammaproteobacteria_unclassified;Gammaproteobacteria_unclassified;Gammaproteobacteria_unclassified;
ZOTU11318	2	3	0	5	2	0	0	0	3	3	0	0	Bacteria;Proteobacteria;Gammaproteobacteria;Gammaproteobacteria_unclassified;Gammaproteobacteria_unclassified;Gammaproteobacteria_unclassified;
ZOTU11319	0	0	0	0	0	0	0	0	3	0	0	0	Bacteria;Actinobacteriota;Actinobacteria;Micrococcales;Intrasporangiaceae;Intrasporangiaceae_unclassified;
ZOTU1132	1	0	0	1	11	1	0	0	7	5	0	0	Bacteria;Proteobacteria;Alphaproteobacteria;Caulobacterales;Hyphomonadaceae;Hyphomonas;
ZOTU11320	0	1	0	0	0	1	0	0	3	4	0	0	Bacteria;Bacteria_unclassified;Bacteria_unclassified;Bacteria_unclassified;Bacteria_unclassified;Bacteria_unclassified;
ZOTU11321	0	0	0	0	0	0	0	0	0	0	0	0	Bacteria;Bacteria_unclassified;Bacteria_unclassified;Bacteria_unclassified;Bacteria_unclassified;Bacteria_unclassified;
ZOTU11322	1	0	1	0	0	0	0	0	1	0	0	0	Bacteria;Chloroflexi;Anaerolineae;Anaerolineales;Anaerolineaceae;Longilinea;
ZOTU11323	0	0	0	2	2	0	0	0	7	10	0	0	Bacteria;Proteobacteria;Gammaproteobacteria;Gammaproteobacteria_unclassified;Gammaproteobacteria_unclassified;Gammaproteobacteria_unclassified;
ZOTU11324	1	1	0	2	2	0	0	0	0	6	0	0	Bacteria;Proteobacteria;Alphaproteobacteria;Rhizobiales;Rhodobiaceae;Tepidamorphus;
ZOTU11325	0	0	0	0	5	0	0	0	1	0	0	0	Bacteria;Proteobacteria;Alphaproteobacteria;Rhodobacterales;Rhodobacteraceae;Rhodobacteraceae_unclassified;
ZOTU11326	1	0	0	0	0	0	0	0	0	0	0	0	Bacteria;Bacteria_unclassified;Bacteria_unclassified;Bacteria_unclassified;Bacteria_unclassified;Bacteria_unclassified;
ZOTU11327	0	0	0	1	0	0	0	0	0	0	0	0	Bacteria;Bacteroidota;Bacteroidota_unclassified;Bacteroidota_unclassified;Bacteroidota_unclassified;Bacteroidota_unclassified;
ZOTU11328	1	2	0	2	0	1	0	0	1	1	0	0	Bacteria;Bacteria_unclassified;Bacteria_unclassified;Bacteria_unclassified;Bacteria_unclassified;Bacteria_unclassified;
ZOTU11329	4	9	1	3	0	11	0	0	5	19	0	0	Bacteria;Bacteria_unclassified;Bacteria_unclassified;Bacteria_unclassified;Bacteria_unclassified;Bacteria_unclassified;
ZOTU1133	3	0	8	7	5	1	2	3	0	0	0	1	Bacteria;Synergistota;Synergistia;Synergistales;Synergistaceae;Fretibacterium;
ZOTU11330	1	2	0	0	0	1	0	0	1	2	0	0	Bacteria;Proteobacteria;Gammaproteobacteria;Gammaproteobacteria_unclassified;Gammaproteobacteria_unclassified;Gammaproteobacteria_unclassified;
ZOTU11331	0	1	0	1	1	0	0	0	0	1	0	0	Bacteria;Actinobacteriota;Acidimicrobiia;Actinomarinales;uncultured;uncultured_ge;
ZOTU11332	15	4	0	1	1	9	0	0	15	12	0	1	Bacteria;Bacteria_unclassified;Bacteria_unclassified;Bacteria_unclassified;Bacteria_unclassified;Bacteria_unclassified;
ZOTU11333	0	0	0	0	0	0	0	0	0	0	0	0	Bacteria;Campilobacterota;Campylobacteria;Campylobacterales;Sulfurovaceae;Sulfurovum;
ZOTU11334	0	0	0	1	0	0	0	0	0	0	0	0	Bacteria;Proteobacteria;Gammaproteobacteria;Burkholderiales;Sulfuricellaceae;Ferritrophicum;
ZOTU11335	0	0	0	0	0	0	0	0	0	0	0	0	Bacteria;Proteobacteria;Alphaproteobacteria;Rhizobiales;Rhizobiales_unclassified;Rhizobiales_unclassified;
ZOTU11336	0	0	0	0	0	0	0	0	2	0	0	0	Bacteria;Bacteria_unclassified;Bacteria_unclassified;Bacteria_unclassified;Bacteria_unclassified;Bacteria_unclassified;
ZOTU11337	0	2	0	0	0	1	0	0	0	1	0	0	Bacteria;Bacteria_unclassified;Bacteria_unclassified;Bacteria_unclassified;Bacteria_unclassified;Bacteria_unclassified;
ZOTU11338	0	1	0	0	2	0	0	0	3	6	0	0	Bacteria;Actinobacteriota;Actinobacteriota_unclassified;Actinobacteriota_unclassified;Actinobacteriota_unclassified;Actinobacteriota_unclassified;
ZOTU11339	3	8	0	0	1	4	0	0	11	3	0	0	Bacteria;Actinobacteriota;Acidimicrobiia;Actinomarinales;Actinomarinales_unclassified;Actinomarinales_unclassified;
ZOTU1134	3	6	4	0	7	16	1	9	0	0	2	1	Bacteria;Bacteroidota;Bacteroidia;Bacteroidales;F082;F082_ge;
ZOTU11340	0	0	0	0	1	0	0	0	0	0	0	0	Bacteria;Proteobacteria;Gammaproteobacteria;Burkholderiales;Burkholderiales_unclassified;Burkholderiales_unclassified;
ZOTU11341	0	0	0	1	0	0	0	0	0	0	0	0	Bacteria;Proteobacteria;Gammaproteobacteria;Gammaproteobacteria_unclassified;Gammaproteobacteria_unclassified;Gammaproteobacteria_unclassified;
ZOTU11342	0	0	0	4	0	0	0	0	1	3	0	0	Bacteria;Actinobacteriota;Acidimicrobiia;Microtrichales;Ilumatobacteraceae;uncultured;
ZOTU11343	5	1	0	0	0	2	0	0	4	0	0	0	Bacteria;Proteobacteria;Gammaproteobacteria;Gammaproteobacteria_unclassified;Gammaproteobacteria_unclassified;Gammaproteobacteria_unclassified;
ZOTU11344	2	0	0	1	0	0	0	0	1	0	0	0	Bacteria;Bacteria_unclassified;Bacteria_unclassified;Bacteria_unclassified;Bacteria_unclassified;Bacteria_unclassified;
ZOTU11345	0	1	0	0	0	2	0	0	2	1	0	0	Bacteria;Bacteria_unclassified;Bacteria_unclassified;Bacteria_unclassified;Bacteria_unclassified;Bacteria_unclassified;
ZOTU11346	0	0	0	2	7	0	0	0	3	1	0	0	Bacteria;Proteobacteria;Gammaproteobacteria;Gammaproteobacteria_unclassified;Gammaproteobacteria_unclassified;Gammaproteobacteria_unclassified;
ZOTU11347	0	0	0	5	0	0	0	0	0	2	0	0	Bacteria;Proteobacteria;Alphaproteobacteria;Alphaproteobacteria_unclassified;Alphaproteobacteria_unclassified;Alphaproteobacteria_unclassified;
ZOTU11348	1	0	0	2	0	1	0	0	0	2	0	0	Bacteria;Proteobacteria;Alphaproteobacteria;Sphingomonadales;Sphingomonadaceae;Qipengyuania;
ZOTU11349	1	0	0	0	5	0	0	0	3	3	0	0	Bacteria;Proteobacteria;Alphaproteobacteria;Alphaproteobacteria_unclassified;Alphaproteobacteria_unclassified;Alphaproteobacteria_unclassified;
ZOTU1135	3	2	0	6	0	13	0	0	10	4	0	0	Bacteria;Chloroflexi;Anaerolineae;Anaerolineales;Anaerolineaceae;uncultured;
ZOTU11350	0	0	0	0	0	0	0	0	0	0	0	0	Bacteria;Proteobacteria;Alphaproteobacteria;Alphaproteobacteria_unclassified;Alphaproteobacteria_unclassified;Alphaproteobacteria_unclassified;
ZOTU11351	2	2	1	2	0	5	0	0	3	4	0	0	Bacteria;Proteobacteria;Alphaproteobacteria;Rhizobiales;Rhizobiales_unclassified;Rhizobiales_unclassified;
ZOTU11352	1	2	0	2	1	0	0	0	3	7	0	0	Bacteria;Bacteria_unclassified;Bacteria_unclassified;Bacteria_unclassified;Bacteria_unclassified;Bacteria_unclassified;
ZOTU11353	0	2	1	0	34	1	0	0	3	1	0	0	Bacteria;Proteobacteria;Gammaproteobacteria;Steroidobacterales;Woeseiaceae;Woeseia;
ZOTU11354	3	2	0	11	0	3	0	0	1	2	0	0	Bacteria;Proteobacteria;Gammaproteobacteria;Burkholderiales;Comamonadaceae;Comamonadaceae_unclassified;
ZOTU11355	1	0	0	0	0	0	0	0	0	2	0	0	Bacteria;Actinobacteriota;Actinobacteria;Actinobacteria_unclassified;Actinobacteria_unclassified;Actinobacteria_unclassified;
ZOTU11356	0	0	0	0	0	0	0	0	0	0	0	0	Bacteria;Proteobacteria;Gammaproteobacteria;Coxiellales;Coxiellaceae;Coxiella;
ZOTU11357	1	2	0	0	2	0	0	0	0	4	0	0	Bacteria;Acidobacteriota;Thermoanaerobaculia;Thermoanaerobaculales;Thermoanaerobaculaceae;TPD-58;
ZOTU11358	2	2	1	1	1	1	0	0	2	4	0	0	Bacteria;Proteobacteria;Alphaproteobacteria;Rhizobiales;Rhizobiales_unclassified;Rhizobiales_unclassified;
ZOTU11359	2	2	0	3	4	0	0	0	6	5	0	0	Bacteria;Proteobacteria;Gammaproteobacteria;Gammaproteobacteria_unclassified;Gammaproteobacteria_unclassified;Gammaproteobacteria_unclassified;
ZOTU1136	0	0	0	0	0	0	0	0	1	0	0	0	Bacteria;Proteobacteria;Alphaproteobacteria;Alphaproteobacteria_unclassified;Alphaproteobacteria_unclassified;Alphaproteobacteria_unclassified;
ZOTU11360	3	1	0	20	3	13	0	0	29	11	0	0	Bacteria;Bacteroidota;Bacteroidia;Bacteroidales;Bacteroidetes_BD2-2;Bacteroidetes_BD2-2_ge;
ZOTU11361	1	4	0	2	2	2	0	0	6	5	0	0	Bacteria;Proteobacteria;Gammaproteobacteria;Gammaproteobacteria_unclassified;Gammaproteobacteria_unclassified;Gammaproteobacteria_unclassified;
ZOTU11362	1	0	0	0	0	0	0	0	0	0	0	0	Bacteria;Proteobacteria;Gammaproteobacteria;Gammaproteobacteria_unclassified;Gammaproteobacteria_unclassified;Gammaproteobacteria_unclassified;
ZOTU11363	0	0	0	0	0	0	0	0	0	0	0	0	Bacteria;Bacteroidota;Bacteroidia;Bacteroidia_unclassified;Bacteroidia_unclassified;Bacteroidia_unclassified;
ZOTU11364	3	0	0	0	2	0	0	0	1	3	0	0	Bacteria;Bacteria_unclassified;Bacteria_unclassified;Bacteria_unclassified;Bacteria_unclassified;Bacteria_unclassified;
ZOTU11365	1	0	0	1	0	2	0	0	1	1	0	0	Bacteria;Acidobacteriota;Thermoanaerobaculia;Thermoanaerobaculales;Thermoanaerobaculaceae;Subgroup_23;
ZOTU11366	0	0	0	0	0	0	0	0	0	3	0	0	Bacteria;Verrucomicrobiota;Verrucomicrobiae;Verrucomicrobiales;Rubritaleaceae;Rubritaleaceae_unclassified;
ZOTU11367	0	0	0	0	0	2	0	0	0	0	0	0	Bacteria;Firmicutes;Syntrophomonadia;Syntrophomonadales;Syntrophomonadaceae;Syntrophomonadaceae_unclassified;
ZOTU11368	0	0	0	0	0	0	0	0	2	1	0	0	Bacteria;Actinobacteriota;Actinobacteria;Micrococcales;Intrasporangiaceae;Intrasporangiaceae_unclassified;
ZOTU11369	3	2	0	5	2	7	0	0	1	4	0	0	Bacteria;Bacteria_unclassified;Bacteria_unclassified;Bacteria_unclassified;Bacteria_unclassified;Bacteria_unclassified;
ZOTU1137	1	2	0	1	0	1	0	0	4	4	0	0	Bacteria;Bacteria_unclassified;Bacteria_unclassified;Bacteria_unclassified;Bacteria_unclassified;Bacteria_unclassified;
ZOTU11370	0	1	0	1	0	0	0	0	2	4	0	0	Bacteria;Chloroflexi;KD4-96;KD4-96_or;KD4-96_fa;KD4-96_ge;
ZOTU11371	5	9	0	5	3	1	0	0	9	8	0	0	Bacteria;Desulfobacterota;Desulfobulbia;Desulfobulbales;Desulfobulbaceae;uncultured;
ZOTU11372	1	0	0	4	0	0	0	0	3	0	0	0	Bacteria;Bacteria_unclassified;Bacteria_unclassified;Bacteria_unclassified;Bacteria_unclassified;Bacteria_unclassified;
ZOTU11373	1	1	0	0	1	2	0	0	1	4	0	0	Bacteria;Planctomycetota;Phycisphaerae;Pla1_lineage;Pla1_lineage_fa;Pla1_lineage_ge;
ZOTU11374	0	0	0	0	0	0	0	0	0	1	0	0	Bacteria;Bacteroidota;Bacteroidia;Bacteroidia_unclassified;Bacteroidia_unclassified;Bacteroidia_unclassified;
ZOTU11375	7	3	0	12	2	9	0	0	9	13	0	0	Bacteria;Planctomycetota;Planctomycetes;Pirellulales;Pirellulaceae;uncultured;
ZOTU11376	1	3	0	0	0	3	0	0	2	3	0	0	Bacteria;Proteobacteria;Gammaproteobacteria;Gammaproteobacteria_unclassified;Gammaproteobacteria_unclassified;Gammaproteobacteria_unclassified;
ZOTU11377	0	0	0	0	0	0	0	0	0	1	0	0	Bacteria;Firmicutes;Clostridia;Oscillospirales;Oscillospiraceae;Oscillospiraceae_unclassified;
ZOTU11378	0	0	0	1	1	1	0	0	0	1	0	0	Bacteria;Chloroflexi;KD4-96;KD4-96_or;KD4-96_fa;KD4-96_ge;
ZOTU11379	0	1	0	0	0	0	0	0	0	1	0	0	Bacteria;Bacteria_unclassified;Bacteria_unclassified;Bacteria_unclassified;Bacteria_unclassified;Bacteria_unclassified;
ZOTU1138	8	7	0	12	4	11	0	0	15	2	0	0	Bacteria;Planctomycetota;vadinHA49;vadinHA49_or;vadinHA49_fa;vadinHA49_ge;
ZOTU11380	12	10	0	0	1	15	0	0	13	5	0	0	Bacteria;Proteobacteria;Gammaproteobacteria;Milano-WF1B-44;Milano-WF1B-44_fa;Milano-WF1B-44_ge;
ZOTU11381	0	0	0	0	0	0	0	0	0	0	0	0	Bacteria;Proteobacteria;Gammaproteobacteria;Burkholderiales;Burkholderiales_unclassified;Burkholderiales_unclassified;
ZOTU11382	0	0	0	2	1	0	0	0	0	4	0	0	Bacteria;Proteobacteria;Alphaproteobacteria;Sphingomonadales;Sphingomonadaceae;Parablastomonas;
ZOTU11383	13	7	0	3	0	32	0	0	26	16	0	0	Bacteria;Desulfobacterota;Desulfobacterota_unclassified;Desulfobacterota_unclassified;Desulfobacterota_unclassified;Desulfobacterota_unclassified;
ZOTU11384	3	0	0	1	1	1	0	0	1	7	0	0	Bacteria;Chloroflexi;Anaerolineae;SJA-15;SJA-15_fa;SJA-15_ge;
ZOTU11385	0	0	0	0	0	0	0	0	2	1	0	0	Bacteria;Bacteroidota;Bacteroidia;Chitinophagales;Chitinophagaceae;Hydrobacter;
ZOTU11386	3	0	0	1	0	0	0	1	4	12	0	1	Bacteria;Acidobacteriota;Vicinamibacteria;Vicinamibacterales;Vicinamibacteraceae;Vicinamibacteraceae_ge;
ZOTU11387	0	0	0	0	0	0	0	1	0	6	0	0	Bacteria;Bacteria_unclassified;Bacteria_unclassified;Bacteria_unclassified;Bacteria_unclassified;Bacteria_unclassified;
ZOTU11388	0	0	0	0	2	0	0	0	0	1	0	0	Bacteria;Bacteroidota;Bacteroidia;Bacteroidia_unclassified;Bacteroidia_unclassified;Bacteroidia_unclassified;
ZOTU11389	6	3	0	3	1	9	0	0	7	7	0	0	Bacteria;Desulfobacterota;Desulfobacteria;Desulfobacterales;Desulfosarcinaceae;Desulfosarcinaceae_unclassified;
ZOTU1139	1	0	0	0	0	0	0	0	1	2	0	0	Bacteria;Planctomycetota;Phycisphaerae;Phycisphaerae_unclassified;Phycisphaerae_unclassified;Phycisphaerae_unclassified;
ZOTU11390	2	1	0	11	1	1	0	0	7	6	0	0	Bacteria;Proteobacteria;Alphaproteobacteria;Alphaproteobacteria_unclassified;Alphaproteobacteria_unclassified;Alphaproteobacteria_unclassified;
ZOTU11391	1	1	0	6	0	1	0	0	8	11	0	0	Bacteria;Bacteria_unclassified;Bacteria_unclassified;Bacteria_unclassified;Bacteria_unclassified;Bacteria_unclassified;
ZOTU11392	4	1	0	1	0	0	0	0	0	1	0	0	Bacteria;Proteobacteria;Gammaproteobacteria;Gammaproteobacteria_unclassified;Gammaproteobacteria_unclassified;Gammaproteobacteria_unclassified;
ZOTU11393	3	3	0	0	0	2	0	0	5	4	0	0	Bacteria;Bacteria_unclassified;Bacteria_unclassified;Bacteria_unclassified;Bacteria_unclassified;Bacteria_unclassified;
ZOTU11394	0	1	0	0	0	0	0	0	0	1	0	0	Bacteria;Proteobacteria;Alphaproteobacteria;Alphaproteobacteria_unclassified;Alphaproteobacteria_unclassified;Alphaproteobacteria_unclassified;
ZOTU11395	0	0	0	1	11	0	0	0	9	8	0	0	Bacteria;Bacteroidota;Bacteroidia;Flavobacteriales;Flavobacteriaceae;Hoppeia;
ZOTU11396	0	0	0	0	1	0	0	0	0	0	0	0	Bacteria;Proteobacteria;Alphaproteobacteria;Rhodobacterales;Rhodobacteraceae;Rhodobacteraceae_unclassified;
ZOTU11397	0	0	0	0	0	1	0	0	0	3	0	0	Bacteria;Desulfobacterota;Desulfobacteria;Desulfobacterales;Desulfosarcinaceae;Desulfosarcinaceae_unclassified;
ZOTU11398	0	0	0	3	0	0	0	0	1	0	0	0	Bacteria;Planctomycetota;Planctomycetes;Planctomycetales;Planctomycetales_unclassified;Planctomycetales_unclassified;
ZOTU11399	0	0	0	0	0	0	0	0	0	0	0	0	Bacteria;Bacteria_unclassified;Bacteria_unclassified;Bacteria_unclassified;Bacteria_unclassified;Bacteria_unclassified;
ZOTU114	0	0	0	0	0	0	0	1	0	0	1	0	Bacteria;Proteobacteria;Alphaproteobacteria;Rhizobiales;Rhizobiaceae;Rhizobiaceae_unclassified;
ZOTU1140	0	0	1	1	0	0	0	0	0	0	0	0	Bacteria;Firmicutes;Firmicutes_unclassified;Firmicutes_unclassified;Firmicutes_unclassified;Firmicutes_unclassified;
ZOTU11400	0	0	0	0	0	1	0	0	1	2	0	0	Bacteria;Proteobacteria;Alphaproteobacteria;Tistrellales;Geminicoccaceae;Candidatus_Alysiosphaera;
ZOTU11401	4	0	0	0	5	2	0	0	4	1	0	0	Bacteria;Proteobacteria;Gammaproteobacteria;Cellvibrionales;Halieaceae;Halieaceae_unclassified;
ZOTU11402	3	1	0	4	4	2	0	0	14	10	0	0	Bacteria;Bacteria_unclassified;Bacteria_unclassified;Bacteria_unclassified;Bacteria_unclassified;Bacteria_unclassified;
ZOTU11403	0	0	0	0	0	0	0	0	0	0	0	0	Bacteria;Proteobacteria;Gammaproteobacteria;Gammaproteobacteria_unclassified;Gammaproteobacteria_unclassified;Gammaproteobacteria_unclassified;
ZOTU11404	0	2	0	0	0	0	0	0	0	0	0	0	Bacteria;Proteobacteria;Gammaproteobacteria;JG36-GS-52;JG36-GS-52_fa;JG36-GS-52_ge;
ZOTU11405	0	2	0	0	0	1	0	0	0	2	0	0	Bacteria;Proteobacteria;Gammaproteobacteria;PLTA13;PLTA13_fa;PLTA13_ge;
ZOTU11406	1	3	0	4	0	3	0	0	5	3	0	0	Bacteria;Chloroflexi;Anaerolineae;uncultured;uncultured_fa;uncultured_ge;
ZOTU11407	4	1	0	0	0	0	0	0	4	3	0	0	Bacteria;Nitrospirota;Nitrospiria;Nitrospirales;Nitrospiraceae;Nitrospira;
ZOTU11408	2	0	0	2	0	1	0	0	6	2	0	0	Bacteria;Firmicutes;Clostridia;Clostridiales;Clostridiaceae;Clostridiaceae_unclassified;
ZOTU11409	0	0	0	0	0	0	0	0	1	2	0	0	Bacteria;Desulfobacterota;Desulfobacterota_unclassified;Desulfobacterota_unclassified;Desulfobacterota_unclassified;Desulfobacterota_unclassified;
ZOTU1141	16	14	0	23	0	51	0	0	32	22	0	0	Bacteria;Chloroflexi;Dehalococcoidia;Dehalococcoidia_unclassified;Dehalococcoidia_unclassified;Dehalococcoidia_unclassified;
ZOTU11410	3	6	0	0	6	5	0	0	7	5	0	0	Bacteria;Proteobacteria;Gammaproteobacteria;Gammaproteobacteria_unclassified;Gammaproteobacteria_unclassified;Gammaproteobacteria_unclassified;
ZOTU11411	1	0	0	4	0	0	0	0	3	2	0	0	Bacteria;Bacteria_unclassified;Bacteria_unclassified;Bacteria_unclassified;Bacteria_unclassified;Bacteria_unclassified;
ZOTU11412	0	0	0	1	0	0	0	0	0	2	0	0	Bacteria;Planctomycetota;Planctomycetes;Planctomycetales;Planctomycetales_unclassified;Planctomycetales_unclassified;
ZOTU11413	2	0	0	1	0	1	0	0	0	1	0	0	Bacteria;Acidobacteriota;Vicinamibacteria;Vicinamibacterales;Vicinamibacterales_unclassified;Vicinamibacterales_unclassified;
ZOTU11414	3	6	0	10	4	13	0	0	11	11	0	0	Bacteria;Proteobacteria;Gammaproteobacteria;Gammaproteobacteria_unclassified;Gammaproteobacteria_unclassified;Gammaproteobacteria_unclassified;
ZOTU11415	1	3	0	3	4	0	0	0	1	5	0	0	Bacteria;Bacteria_unclassified;Bacteria_unclassified;Bacteria_unclassified;Bacteria_unclassified;Bacteria_unclassified;
ZOTU11416	0	0	3	1	2	0	0	0	0	1	0	0	Bacteria;Proteobacteria;Alphaproteobacteria;Sphingomonadales;Sphingomonadaceae;Parablastomonas;
ZOTU11417	0	1	0	0	0	1	0	0	1	1	0	0	Bacteria;Chloroflexi;Anaerolineae;Anaerolineales;Anaerolineaceae;uncultured;
ZOTU11418	3	2	0	2	4	0	0	0	7	5	0	0	Bacteria;Bacteroidota;Bacteroidia;Chitinophagales;Chitinophagaceae;Chitinophagaceae_unclassified;
ZOTU11419	0	0	0	1	0	0	0	0	0	0	0	0	Bacteria;Proteobacteria;Gammaproteobacteria;Gammaproteobacteria_unclassified;Gammaproteobacteria_unclassified;Gammaproteobacteria_unclassified;
ZOTU1142	0	0	1	0	0	1	0	0	0	0	0	0	Bacteria;Proteobacteria;Gammaproteobacteria;Acidiferrobacterales;Acidiferrobacteraceae;Sulfurifustis;
ZOTU11420	4	3	0	0	1	1	0	0	6	4	0	0	Bacteria;Chloroflexi;Anaerolineae;Anaerolineales;Anaerolineaceae;Pelolinea;
ZOTU11421	0	0	0	0	2	0	0	0	4	4	0	0	Bacteria;Bacteroidota;Bacteroidia;Flavobacteriales;Flavobacteriaceae;Flavobacteriaceae_unclassified;
ZOTU11422	0	0	0	0	0	0	0	0	0	0	0	0	Bacteria;Bacteria_unclassified;Bacteria_unclassified;Bacteria_unclassified;Bacteria_unclassified;Bacteria_unclassified;
ZOTU11423	6	4	0	7	7	0	0	0	4	15	0	0	Bacteria;Proteobacteria;Alphaproteobacteria;Alphaproteobacteria_unclassified;Alphaproteobacteria_unclassified;Alphaproteobacteria_unclassified;
ZOTU11424	3	0	0	3	0	0	0	0	3	1	0	0	Bacteria;Bacteria_unclassified;Bacteria_unclassified;Bacteria_unclassified;Bacteria_unclassified;Bacteria_unclassified;
ZOTU11425	0	0	0	0	0	2	0	0	2	2	0	0	Bacteria;Proteobacteria;Gammaproteobacteria;Gammaproteobacteria_unclassified;Gammaproteobacteria_unclassified;Gammaproteobacteria_unclassified;
ZOTU11426	0	0	0	3	0	0	0	0	1	4	0	0	Bacteria;Bacteria_unclassified;Bacteria_unclassified;Bacteria_unclassified;Bacteria_unclassified;Bacteria_unclassified;
ZOTU11427	0	0	0	2	0	0	0	0	2	1	0	0	Bacteria;Chloroflexi;Anaerolineae;Anaerolineales;Anaerolineaceae;uncultured;
ZOTU11428	4	0	1	20	3	1	0	0	4	24	0	0	Bacteria;Verrucomicrobiota;Verrucomicrobiae;Chthoniobacterales;Chthoniobacteraceae;Chthoniobacteraceae_ge;
ZOTU11429	0	1	0	0	6	0	0	0	0	2	0	0	Bacteria;Proteobacteria;Gammaproteobacteria;Gammaproteobacteria_unclassified;Gammaproteobacteria_unclassified;Gammaproteobacteria_unclassified;
ZOTU1143	3	0	0	2	0	5	0	0	1	1	0	0	Bacteria;Acidobacteriota;Aminicenantia;Aminicenantales;Aminicenantales_fa;Aminicenantales_ge;
ZOTU11430	0	0	0	3	1	3	0	0	0	0	0	0	Bacteria;Bacteria_unclassified;Bacteria_unclassified;Bacteria_unclassified;Bacteria_unclassified;Bacteria_unclassified;
ZOTU11431	1	3	0	1	0	1	0	0	1	2	0	0	Bacteria;Campilobacterota;Campylobacteria;Campylobacterales;Campylobacterales_unclassified;Campylobacterales_unclassified;
ZOTU11432	0	2	1	1	0	1	0	0	2	3	0	0	Bacteria;Firmicutes;Bacilli;Bacillales;Bacillaceae;Bacillaceae_unclassified;
ZOTU11433	0	0	0	2	0	0	0	0	4	0	0	0	Bacteria;Bacteria_unclassified;Bacteria_unclassified;Bacteria_unclassified;Bacteria_unclassified;Bacteria_unclassified;
ZOTU11434	0	0	0	3	0	0	0	0	0	0	0	0	Bacteria;Bacteria_unclassified;Bacteria_unclassified;Bacteria_unclassified;Bacteria_unclassified;Bacteria_unclassified;
ZOTU11435	2	2	0	0	1	2	0	0	3	6	0	0	Bacteria;Proteobacteria;Proteobacteria_unclassified;Proteobacteria_unclassified;Proteobacteria_unclassified;Proteobacteria_unclassified;
ZOTU11436	0	1	0	0	1	1	0	0	1	0	0	0	Bacteria;Proteobacteria;Alphaproteobacteria;Acetobacterales;Acetobacteraceae;Acetobacteraceae_unclassified;
ZOTU11437	4	2	0	0	0	0	0	0	2	7	0	0	Bacteria;Desulfobacterota;Syntrophobacteria;Syntrophobacterales;Syntrophobacteraceae;Desulforhabdus;
ZOTU11438	0	0	0	1	2	0	0	0	0	3	0	0	Bacteria;Proteobacteria;Gammaproteobacteria;Gammaproteobacteria_unclassified;Gammaproteobacteria_unclassified;Gammaproteobacteria_unclassified;
ZOTU11439	0	0	0	3	1	2	0	0	2	0	0	0	Bacteria;Patescibacteria;Gracilibacteria;Candidatus_Peregrinibacteria;Candidatus_Peregrinibacteria_fa;Candidatus_Peregrinibacteria_ge;
ZOTU1144	0	1	0	0	0	1	0	0	0	0	0	0	Bacteria;Bacteria_unclassified;Bacteria_unclassified;Bacteria_unclassified;Bacteria_unclassified;Bacteria_unclassified;
ZOTU11440	0	0	1	0	1	0	0	0	2	2	0	0	Bacteria;Actinobacteriota;Actinobacteria;Actinobacteria_unclassified;Actinobacteria_unclassified;Actinobacteria_unclassified;
ZOTU11441	0	1	0	6	0	0	0	0	3	2	0	0	Bacteria;Myxococcota;Polyangia;Polyangiales;Polyangiaceae;Polyangiaceae_unclassified;
ZOTU11442	5	2	0	0	1	2	0	0	4	0	0	0	Bacteria;Planctomycetota;Phycisphaerae;Pla1_lineage;Pla1_lineage_fa;Pla1_lineage_ge;
ZOTU11443	0	1	0	0	0	0	0	0	1	0	0	0	Bacteria;Bacteria_unclassified;Bacteria_unclassified;Bacteria_unclassified;Bacteria_unclassified;Bacteria_unclassified;
ZOTU11444	1	2	0	3	0	1	0	0	1	7	0	0	Bacteria;Proteobacteria;Gammaproteobacteria;Gammaproteobacteria_unclassified;Gammaproteobacteria_unclassified;Gammaproteobacteria_unclassified;
ZOTU11445	4	0	0	3	5	1	0	0	10	0	0	0	Bacteria;Proteobacteria;Gammaproteobacteria;Burkholderiales;Burkholderiales_unclassified;Burkholderiales_unclassified;
ZOTU11446	2	0	2	9	31	1	0	0	29	10	0	0	Bacteria;Proteobacteria;Gammaproteobacteria;Cellvibrionales;Halieaceae;Halieaceae_unclassified;
ZOTU11447	0	0	0	0	0	0	0	0	0	0	0	0	Bacteria;Bacteroidota;Bacteroidia;Flavobacteriales;Flavobacteriaceae;Flavobacteriaceae_unclassified;
ZOTU11448	4	4	0	1	0	0	0	0	3	4	0	0	Bacteria;Firmicutes;Clostridia;Clostridiales;Clostridiaceae;Clostridiaceae_unclassified;
ZOTU11449	1	2	0	3	2	1	0	0	2	4	0	0	Bacteria;Bacteria_unclassified;Bacteria_unclassified;Bacteria_unclassified;Bacteria_unclassified;Bacteria_unclassified;
ZOTU1145	5	3	0	8	0	2	0	0	4	4	0	0	Bacteria;Bacteria_unclassified;Bacteria_unclassified;Bacteria_unclassified;Bacteria_unclassified;Bacteria_unclassified;
ZOTU11450	0	1	0	1	0	0	0	0	1	1	0	0	Bacteria;Proteobacteria;Proteobacteria_unclassified;Proteobacteria_unclassified;Proteobacteria_unclassified;Proteobacteria_unclassified;
ZOTU11451	0	0	0	10	0	0	0	0	0	0	0	0	Bacteria;NKB15;NKB15_cl;NKB15_or;NKB15_fa;NKB15_ge;
ZOTU11452	4	1	1	0	0	13	0	0	7	0	0	0	Bacteria;Bacteria_unclassified;Bacteria_unclassified;Bacteria_unclassified;Bacteria_unclassified;Bacteria_unclassified;
ZOTU11453	0	0	0	0	0	0	0	0	0	0	0	0	Bacteria;Proteobacteria;Gammaproteobacteria;Gammaproteobacteria_unclassified;Gammaproteobacteria_unclassified;Gammaproteobacteria_unclassified;
ZOTU11454	0	2	0	1	2	0	0	0	2	9	0	0	Bacteria;Desulfobacterota;Desulfobulbia;Desulfobulbales;Desulfocapsaceae;Desulfofustis;
ZOTU11455	2	0	0	0	0	0	0	0	0	4	0	0	Bacteria;Proteobacteria;Proteobacteria_unclassified;Proteobacteria_unclassified;Proteobacteria_unclassified;Proteobacteria_unclassified;
ZOTU11456	0	0	0	0	1	0	0	0	0	0	0	0	Bacteria;Proteobacteria;Gammaproteobacteria;Gammaproteobacteria_unclassified;Gammaproteobacteria_unclassified;Gammaproteobacteria_unclassified;
ZOTU11457	8	0	0	0	1	1	0	0	3	4	0	0	Bacteria;Bacteria_unclassified;Bacteria_unclassified;Bacteria_unclassified;Bacteria_unclassified;Bacteria_unclassified;
ZOTU11458	0	0	0	0	0	0	0	0	0	0	0	0	Bacteria;Bacteroidota;Bacteroidia;Bacteroidia_unclassified;Bacteroidia_unclassified;Bacteroidia_unclassified;
ZOTU11459	1	1	0	0	0	3	0	0	2	3	0	0	Bacteria;Proteobacteria;Gammaproteobacteria;Gammaproteobacteria_unclassified;Gammaproteobacteria_unclassified;Gammaproteobacteria_unclassified;
ZOTU1146	7	3	0	7	1	7	0	0	11	2	0	0	Bacteria;Myxococcota;Polyangia;MSB-4B10;MSB-4B10_fa;MSB-4B10_ge;
ZOTU11460	0	1	0	2	0	0	0	0	0	2	0	0	Bacteria;Bacteria_unclassified;Bacteria_unclassified;Bacteria_unclassified;Bacteria_unclassified;Bacteria_unclassified;
ZOTU11461	6	3	0	18	0	4	0	0	7	37	0	0	Bacteria;Bacteria_unclassified;Bacteria_unclassified;Bacteria_unclassified;Bacteria_unclassified;Bacteria_unclassified;
ZOTU11462	0	0	0	0	0	0	0	0	1	1	0	0	Bacteria;Bacteria_unclassified;Bacteria_unclassified;Bacteria_unclassified;Bacteria_unclassified;Bacteria_unclassified;
ZOTU11463	1	1	0	0	1	0	0	0	0	2	0	0	Bacteria;Proteobacteria;Alphaproteobacteria;Rhizobiales;Rhizobiales_unclassified;Rhizobiales_unclassified;
ZOTU11464	0	0	0	0	1	0	0	0	0	2	0	0	Bacteria;Bacteroidota;Bacteroidia;Bacteroidia_unclassified;Bacteroidia_unclassified;Bacteroidia_unclassified;
ZOTU11465	1	1	0	6	1	9	0	0	9	6	0	0	Bacteria;Desulfobacterota;Desulfobacteria;Desulfobacterales;Desulfobacterales_unclassified;Desulfobacterales_unclassified;
ZOTU11466	5	0	0	2	0	0	0	0	3	5	0	0	Bacteria;Bacteria_unclassified;Bacteria_unclassified;Bacteria_unclassified;Bacteria_unclassified;Bacteria_unclassified;
ZOTU11467	1	0	0	2	4	0	0	0	2	4	1	0	Bacteria;Bacteria_unclassified;Bacteria_unclassified;Bacteria_unclassified;Bacteria_unclassified;Bacteria_unclassified;
ZOTU11468	0	0	0	0	2	0	0	0	7	1	0	0	Bacteria;Bacteroidota;Bacteroidia;Bacteroidales;Prolixibacteraceae;Mangrovibacterium;
ZOTU11469	0	0	0	0	0	0	0	0	0	3	0	0	Bacteria;Bacteria_unclassified;Bacteria_unclassified;Bacteria_unclassified;Bacteria_unclassified;Bacteria_unclassified;
ZOTU1147	17	6	0	4	0	19	0	0	9	10	0	0	Bacteria;Sva0485;Sva0485_cl;Sva0485_or;Sva0485_fa;Sva0485_ge;
ZOTU11470	7	2	0	2	3	10	0	0	5	12	0	0	Bacteria;Verrucomicrobiota;Verrucomicrobiae;Pedosphaerales;Pedosphaeraceae;Pedosphaeraceae_unclassified;
ZOTU11471	0	0	0	0	0	0	0	0	0	2	0	0	Bacteria;Proteobacteria;Alphaproteobacteria;Rhizobiales;Rhizobiales_unclassified;Rhizobiales_unclassified;
ZOTU11472	0	0	0	0	0	0	0	0	0	0	0	0	Bacteria;Proteobacteria;Gammaproteobacteria;Burkholderiales;Comamonadaceae;Comamonadaceae_unclassified;
ZOTU11473	2	1	0	2	0	1	0	0	1	3	0	0	Bacteria;MBNT15;MBNT15_cl;MBNT15_or;MBNT15_fa;MBNT15_ge;
ZOTU11474	3	5	0	1	1	10	0	0	14	7	0	0	Bacteria;Bacteria_unclassified;Bacteria_unclassified;Bacteria_unclassified;Bacteria_unclassified;Bacteria_unclassified;
ZOTU11475	3	2	0	5	0	0	0	0	1	1	0	0	Bacteria;Bacteria_unclassified;Bacteria_unclassified;Bacteria_unclassified;Bacteria_unclassified;Bacteria_unclassified;
ZOTU11476	1	1	0	3	0	0	0	0	6	7	0	0	Bacteria;Proteobacteria;Gammaproteobacteria;Gammaproteobacteria_unclassified;Gammaproteobacteria_unclassified;Gammaproteobacteria_unclassified;
ZOTU11477	1	0	0	0	0	0	0	0	2	2	0	0	Bacteria;Bacteroidota;Bacteroidia;Bacteroidetes_VC2.1_Bac22;Bacteroidetes_VC2.1_Bac22_fa;Bacteroidetes_VC2.1_Bac22_ge;
ZOTU11478	1	5	0	10	1	1	0	0	7	9	0	0	Bacteria;Proteobacteria;Gammaproteobacteria;Gammaproteobacteria_unclassified;Gammaproteobacteria_unclassified;Gammaproteobacteria_unclassified;
ZOTU11479	0	0	0	0	0	1	0	0	0	0	0	0	Bacteria;Bacteroidota;Bacteroidia;Bacteroidia_unclassified;Bacteroidia_unclassified;Bacteroidia_unclassified;
ZOTU1148	0	0	1	0	0	0	0	0	0	0	0	0	Bacteria;Verrucomicrobiota;Lentisphaeria;Oligosphaerales;Oligosphaeraceae;Z20;
ZOTU11480	0	3	0	0	0	1	0	0	4	3	0	0	Bacteria;Actinobacteriota;Acidimicrobiia;Actinomarinales;Actinomarinales_unclassified;Actinomarinales_unclassified;
ZOTU11481	0	1	1	1	3	0	0	0	6	2	0	0	Bacteria;Planctomycetota;Planctomycetota_unclassified;Planctomycetota_unclassified;Planctomycetota_unclassified;Planctomycetota_unclassified;
ZOTU11482	1	0	0	1	0	0	0	0	0	4	0	0	Bacteria;Proteobacteria;Gammaproteobacteria;Xanthomonadales;Rhodanobacteraceae;Oleiagrimonas;
ZOTU11483	2	0	0	1	0	1	0	0	1	2	0	0	Bacteria;Acidobacteriota;Subgroup_18;Subgroup_18_or;Subgroup_18_fa;Subgroup_18_ge;
ZOTU11484	0	0	0	0	0	1	0	0	1	1	0	0	Bacteria;Desulfobacterota;Syntrophobacteria;Syntrophobacterales;Syntrophobacteraceae;Syntrophobacteraceae_unclassified;
ZOTU11485	0	0	0	4	0	0	0	0	1	2	0	0	Bacteria;Proteobacteria;Gammaproteobacteria;Gammaproteobacteria_unclassified;Gammaproteobacteria_unclassified;Gammaproteobacteria_unclassified;
ZOTU11486	4	5	0	11	7	1	0	0	3	7	0	0	Bacteria;Actinobacteriota;Actinobacteria;Corynebacteriales;Corynebacteriales_unclassified;Corynebacteriales_unclassified;
ZOTU11487	2	5	0	0	0	1	0	0	4	6	0	0	Bacteria;Bacteria_unclassified;Bacteria_unclassified;Bacteria_unclassified;Bacteria_unclassified;Bacteria_unclassified;
ZOTU11488	0	0	0	0	0	0	0	0	0	0	0	0	Bacteria;Bacteria_unclassified;Bacteria_unclassified;Bacteria_unclassified;Bacteria_unclassified;Bacteria_unclassified;
ZOTU11489	1	0	0	0	0	0	0	0	0	0	0	0	Bacteria;Proteobacteria;Gammaproteobacteria;Gammaproteobacteria_unclassified;Gammaproteobacteria_unclassified;Gammaproteobacteria_unclassified;
ZOTU1149	2	3	0	2	0	2	0	0	2	0	0	0	Bacteria;Chloroflexi;Anaerolineae;Anaerolineae_unclassified;Anaerolineae_unclassified;Anaerolineae_unclassified;
ZOTU11490	25	50	0	0	0	67	0	0	25	59	0	0	Bacteria;Desulfobacterota;Desulfobacterota_unclassified;Desulfobacterota_unclassified;Desulfobacterota_unclassified;Desulfobacterota_unclassified;
ZOTU11491	0	0	0	0	0	0	0	0	1	0	0	0	Bacteria;Proteobacteria;Alphaproteobacteria;Alphaproteobacteria_unclassified;Alphaproteobacteria_unclassified;Alphaproteobacteria_unclassified;
ZOTU11492	0	0	0	0	0	0	0	0	0	0	0	0	Bacteria;Bacteroidota;Bacteroidia;Bacteroidia_unclassified;Bacteroidia_unclassified;Bacteroidia_unclassified;
ZOTU11493	0	0	0	0	0	0	0	0	3	0	0	0	Bacteria;Proteobacteria;Proteobacteria_unclassified;Proteobacteria_unclassified;Proteobacteria_unclassified;Proteobacteria_unclassified;
ZOTU11494	0	0	0	0	0	0	0	0	1	1	0	0	Bacteria;Proteobacteria;Alphaproteobacteria;Rhizobiales;Methyloligellaceae;Methyloligellaceae_ge;
ZOTU11495	1	2	0	51	6	3	0	0	31	19	0	0	Bacteria;Gemmatimonadota;PAUC43f_marine_benthic_group;PAUC43f_marine_benthic_group_or;PAUC43f_marine_benthic_group_fa;PAUC43f_marine_benthic_group_ge;
ZOTU11496	0	0	0	0	0	0	0	0	0	1	0	0	Bacteria;Bacteroidota;Bacteroidia;Bacteroidia_unclassified;Bacteroidia_unclassified;Bacteroidia_unclassified;
ZOTU11497	1	0	0	0	2	0	0	1	0	2	0	0	Bacteria;Proteobacteria;Gammaproteobacteria;Burkholderiales;Rhodocyclaceae;Rhodocyclaceae_unclassified;
ZOTU11498	1	0	0	1	1	0	0	0	0	0	0	0	Bacteria;Bacteria_unclassified;Bacteria_unclassified;Bacteria_unclassified;Bacteria_unclassified;Bacteria_unclassified;
ZOTU11499	0	0	0	1	1	0	4	0	0	1	0	0	Bacteria;Proteobacteria;Alphaproteobacteria;Sphingomonadales;Sphingomonadaceae;Sphingomonas;
ZOTU115	1	0	0	0	13	0	0	0	0	0	1	0	Bacteria;Actinobacteriota;Actinobacteria;Pseudonocardiales;Pseudonocardiaceae;Crossiella;
ZOTU1150	1	1	12	3	4	2	16	5	0	0	6	0	Bacteria;Firmicutes;Clostridia;Oscillospirales;Ruminococcaceae;CAG-352;
ZOTU11500	0	0	0	0	0	1	0	0	0	0	0	0	Bacteria;Proteobacteria;Gammaproteobacteria;Burkholderiales;Comamonadaceae;Comamonadaceae_unclassified;
ZOTU11501	0	4	0	4	5	0	0	0	4	6	0	0	Bacteria;Planctomycetota;Planctomycetes;Planctomycetales;Rubinisphaeraceae;Fuerstia;
ZOTU11502	0	1	0	0	0	0	2	0	0	3	0	0	Bacteria;Proteobacteria;Gammaproteobacteria;Competibacterales;Competibacteraceae;Candidatus_Competibacter;
ZOTU11503	4	4	0	9	3	3	0	0	7	15	0	0	Bacteria;Acidobacteriota;Thermoanaerobaculia;Thermoanaerobaculales;Thermoanaerobaculaceae;Subgroup_23;
ZOTU11504	1	4	0	1	0	0	0	0	1	4	0	0	Bacteria;Proteobacteria;Gammaproteobacteria;Gammaproteobacteria_unclassified;Gammaproteobacteria_unclassified;Gammaproteobacteria_unclassified;
ZOTU11505	0	0	0	2	13	0	0	0	6	6	0	0	Bacteria;Acidobacteriota;Thermoanaerobaculia;Thermoanaerobaculales;Thermoanaerobaculaceae;Subgroup_10;
ZOTU11506	24	17	1	1	8	11	0	0	26	17	0	0	Bacteria;Planctomycetota;Planctomycetota_unclassified;Planctomycetota_unclassified;Planctomycetota_unclassified;Planctomycetota_unclassified;
ZOTU11507	2	0	0	19	0	0	0	0	6	2	0	0	Bacteria;Bacteria_unclassified;Bacteria_unclassified;Bacteria_unclassified;Bacteria_unclassified;Bacteria_unclassified;
ZOTU11508	1	1	0	2	6	2	0	0	1	6	0	0	Bacteria;Bacteroidota;Bacteroidia;Bacteroidales;Bacteroidetes_BD2-2;Bacteroidetes_BD2-2_ge;
ZOTU11509	0	0	0	0	0	0	0	0	0	0	0	0	Bacteria;Bacteria_unclassified;Bacteria_unclassified;Bacteria_unclassified;Bacteria_unclassified;Bacteria_unclassified;
ZOTU1151	0	0	1	0	6	2	11	9	0	0	3	0	Bacteria;Firmicutes;Clostridia;Lachnospirales;Lachnospiraceae;Acetitomaculum;
ZOTU11510	1	1	1	10	0	0	0	0	3	9	0	0	Bacteria;Proteobacteria;Proteobacteria_unclassified;Proteobacteria_unclassified;Proteobacteria_unclassified;Proteobacteria_unclassified;
ZOTU11511	0	0	0	0	0	0	0	0	0	0	0	0	Bacteria;Myxococcota;Polyangia;Polyangiales;Sandaracinaceae;uncultured;
ZOTU11512	0	4	0	0	0	0	0	0	3	0	0	0	Bacteria;Proteobacteria;Gammaproteobacteria;Gammaproteobacteria_unclassified;Gammaproteobacteria_unclassified;Gammaproteobacteria_unclassified;
ZOTU11513	0	0	0	0	0	0	0	0	0	0	0	0	Bacteria;Proteobacteria;Gammaproteobacteria;SZB30;SZB30_fa;SZB30_ge;
ZOTU11514	7	3	0	4	2	2	0	0	4	2	0	0	Bacteria;Acidobacteriota;Thermoanaerobaculia;Thermoanaerobaculales;Thermoanaerobaculaceae;Subgroup_23;
ZOTU11515	0	0	0	0	0	0	0	0	0	0	0	0	Bacteria;Proteobacteria;Proteobacteria_unclassified;Proteobacteria_unclassified;Proteobacteria_unclassified;Proteobacteria_unclassified;
ZOTU11516	2	0	0	3	0	1	0	0	5	7	0	0	Bacteria;Bacteria_unclassified;Bacteria_unclassified;Bacteria_unclassified;Bacteria_unclassified;Bacteria_unclassified;
ZOTU11517	1	0	1	3	1	1	0	0	1	1	0	0	Bacteria;Acidobacteriota;Vicinamibacteria;Vicinamibacterales;Vicinamibacteraceae;Vicinamibacteraceae_ge;
ZOTU11518	0	0	0	0	0	0	0	0	0	0	0	0	Bacteria;Proteobacteria;Alphaproteobacteria;Sphingomonadales;Sphingomonadaceae;Hephaestia;
ZOTU11519	0	1	0	0	1	0	0	0	0	0	0	0	Bacteria;Bacteria_unclassified;Bacteria_unclassified;Bacteria_unclassified;Bacteria_unclassified;Bacteria_unclassified;
ZOTU1152	4	2	0	17	0	3	0	0	8	13	0	0	Bacteria;Acidobacteriota;Subgroup_18;Subgroup_18_or;Subgroup_18_fa;Subgroup_18_ge;
ZOTU11520	0	0	0	0	2	0	0	0	0	0	0	0	Bacteria;Bacteria_unclassified;Bacteria_unclassified;Bacteria_unclassified;Bacteria_unclassified;Bacteria_unclassified;
ZOTU11521	1	3	0	5	2	2	0	0	4	6	0	0	Bacteria;Proteobacteria;Gammaproteobacteria;Gammaproteobacteria_unclassified;Gammaproteobacteria_unclassified;Gammaproteobacteria_unclassified;
ZOTU11522	2	1	1	13	2	4	0	0	4	6	0	0	Bacteria;Proteobacteria;Proteobacteria_unclassified;Proteobacteria_unclassified;Proteobacteria_unclassified;Proteobacteria_unclassified;
ZOTU11523	0	0	0	1	0	0	0	0	0	0	0	0	Bacteria;Desulfobacterota;Desulfobacterota_unclassified;Desulfobacterota_unclassified;Desulfobacterota_unclassified;Desulfobacterota_unclassified;
ZOTU11524	0	0	0	1	1	0	0	0	1	9	0	0	Bacteria;Proteobacteria;Gammaproteobacteria;Gammaproteobacteria_unclassified;Gammaproteobacteria_unclassified;Gammaproteobacteria_unclassified;
ZOTU11525	6	5	0	5	4	2	0	0	4	6	0	0	Bacteria;Proteobacteria;Alphaproteobacteria;Rhizobiales;Rhizobiales_unclassified;Rhizobiales_unclassified;
ZOTU11526	5	0	0	4	0	3	0	0	5	0	0	0	Bacteria;Myxococcota;Myxococcota_unclassified;Myxococcota_unclassified;Myxococcota_unclassified;Myxococcota_unclassified;
ZOTU11527	0	1	0	0	0	0	0	0	1	0	0	0	Bacteria;Desulfobacterota;Desulfobacterota_unclassified;Desulfobacterota_unclassified;Desulfobacterota_unclassified;Desulfobacterota_unclassified;
ZOTU11528	0	0	0	1	0	1	0	0	0	0	0	0	Bacteria;Acidobacteriota;Acidobacteriota_unclassified;Acidobacteriota_unclassified;Acidobacteriota_unclassified;Acidobacteriota_unclassified;
ZOTU11529	0	0	0	1	0	1	0	0	0	1	0	0	Bacteria;Bacteria_unclassified;Bacteria_unclassified;Bacteria_unclassified;Bacteria_unclassified;Bacteria_unclassified;
ZOTU1153	1	3	0	4	0	11	0	0	1	1	0	0	Bacteria;Chloroflexi;Dehalococcoidia;Dehalococcoidia_unclassified;Dehalococcoidia_unclassified;Dehalococcoidia_unclassified;
ZOTU11530	0	0	0	4	0	0	0	0	1	1	0	0	Bacteria;Bacteria_unclassified;Bacteria_unclassified;Bacteria_unclassified;Bacteria_unclassified;Bacteria_unclassified;
ZOTU11531	0	1	0	0	0	0	0	0	4	11	0	0	Bacteria;Firmicutes;Clostridia;Lachnospirales;Lachnospiraceae;Lachnospiraceae_unclassified;
ZOTU11532	10	7	0	3	1	0	0	0	10	6	0	0	Bacteria;Chloroflexi;Anaerolineae;SBR1031;A4b;OLB15;
ZOTU11533	0	0	0	5	2	0	0	0	1	10	0	1	Bacteria;Actinobacteriota;Acidimicrobiia;Actinomarinales;Actinomarinales_unclassified;Actinomarinales_unclassified;
ZOTU11534	0	0	0	1	0	0	0	0	3	1	0	0	Bacteria;Actinobacteriota;Actinobacteria;Kineosporiales;Kineosporiaceae;Kineosporiaceae_unclassified;
ZOTU11535	1	0	0	0	0	0	0	0	1	0	0	0	Bacteria;Myxococcota;Polyangia;Haliangiales;Haliangiaceae;Haliangium;
ZOTU11536	0	2	0	0	0	0	0	0	0	2	0	0	Bacteria;Proteobacteria;Gammaproteobacteria;Gammaproteobacteria_unclassified;Gammaproteobacteria_unclassified;Gammaproteobacteria_unclassified;
ZOTU11537	0	0	0	0	0	1	0	0	0	0	0	0	Bacteria;Proteobacteria;Alphaproteobacteria;Sphingomonadales;Sphingomonadaceae;Sphingomonadaceae_unclassified;
ZOTU11538	1	0	0	1	0	0	0	0	0	1	0	0	Bacteria;Bacteria_unclassified;Bacteria_unclassified;Bacteria_unclassified;Bacteria_unclassified;Bacteria_unclassified;
ZOTU11539	0	1	0	1	2	0	0	0	4	5	0	0	Bacteria;Desulfobacterota;Desulfobulbia;Desulfobulbales;Desulfocapsaceae;Desulfofustis;
ZOTU1154	5	2	0	76	0	15	0	0	5	3	0	0	Bacteria;Chloroflexi;Anaerolineae;uncultured;uncultured_fa;uncultured_ge;
ZOTU11540	0	0	0	1	1	1	0	0	1	0	0	0	Bacteria;Actinobacteriota;Acidimicrobiia;IMCC26256;IMCC26256_fa;IMCC26256_ge;
ZOTU11541	0	0	0	0	0	0	0	0	1	0	0	0	Bacteria;Actinobacteriota;Actinobacteria;Actinobacteria_unclassified;Actinobacteria_unclassified;Actinobacteria_unclassified;
ZOTU11542	0	0	0	0	0	1	0	0	0	1	0	0	Bacteria;Bacteria_unclassified;Bacteria_unclassified;Bacteria_unclassified;Bacteria_unclassified;Bacteria_unclassified;
ZOTU11543	0	0	0	0	0	0	0	0	0	0	0	0	Bacteria;Proteobacteria;Gammaproteobacteria;Gammaproteobacteria_unclassified;Gammaproteobacteria_unclassified;Gammaproteobacteria_unclassified;
ZOTU11544	0	0	0	1	1	1	0	0	0	1	0	0	Bacteria;Proteobacteria;Alphaproteobacteria;Alphaproteobacteria_unclassified;Alphaproteobacteria_unclassified;Alphaproteobacteria_unclassified;
ZOTU11545	1	2	0	0	0	1	0	0	1	1	0	0	Bacteria;NB1-j;NB1-j_cl;NB1-j_or;NB1-j_fa;NB1-j_ge;
ZOTU11546	0	0	0	0	0	0	0	0	1	0	0	0	Bacteria;Firmicutes;Clostridia;Clostridiales;Clostridiaceae;Clostridiaceae_unclassified;
ZOTU11547	0	0	0	0	0	0	0	0	0	0	0	0	Bacteria;Acidobacteriota;Thermoanaerobaculia;Thermoanaerobaculales;Thermoanaerobaculaceae;Subgroup_23;
ZOTU11548	1	0	0	0	3	0	0	0	1	1	0	0	Bacteria;Planctomycetota;OM190;OM190_or;OM190_fa;OM190_ge;
ZOTU11549	0	0	0	0	1	0	0	0	3	9	0	0	Bacteria;Bacteroidota;Bacteroidia;Flavobacteriales;Flavobacteriaceae;Flavobacteriaceae_unclassified;
ZOTU1155	1	0	0	0	0	1	0	0	0	3	0	1	Bacteria;Chloroflexi;Anaerolineae;Anaerolineales;Anaerolineaceae;uncultured;
ZOTU11550	2	0	0	0	0	2	0	0	2	4	0	0	Bacteria;Bacteria_unclassified;Bacteria_unclassified;Bacteria_unclassified;Bacteria_unclassified;Bacteria_unclassified;
ZOTU11551	0	0	0	9	0	0	0	0	0	1	0	0	Bacteria;Proteobacteria;Gammaproteobacteria;Burkholderiales;Burkholderiales_unclassified;Burkholderiales_unclassified;
ZOTU11552	0	0	0	1	1	3	0	0	1	2	0	0	Bacteria;Patescibacteria;ABY1;Candidatus_Falkowbacteria;Candidatus_Falkowbacteria_fa;Candidatus_Falkowbacteria_ge;
ZOTU11553	1	1	0	1	0	2	0	0	3	4	0	0	Bacteria;Desulfobacterota;Desulfobacteria;Desulfobacterales;Desulfococcaceae;Desulfococcus;
ZOTU11554	0	0	0	0	2	0	0	0	1	0	0	0	Bacteria;Proteobacteria;Alphaproteobacteria;Rhodobacterales;Rhodobacteraceae;Rhodobacteraceae_unclassified;
ZOTU11555	1	0	0	0	0	0	0	0	0	1	0	0	Bacteria;Desulfobacterota;Desulfobacterota_unclassified;Desulfobacterota_unclassified;Desulfobacterota_unclassified;Desulfobacterota_unclassified;
ZOTU11556	0	0	0	3	0	0	0	0	3	2	0	0	Bacteria;Bacteria_unclassified;Bacteria_unclassified;Bacteria_unclassified;Bacteria_unclassified;Bacteria_unclassified;
ZOTU11557	0	0	0	0	0	1	0	0	3	3	0	0	Bacteria;Chloroflexi;Anaerolineae;Anaerolineales;Anaerolineaceae;Anaerolineaceae_unclassified;
ZOTU11558	1	1	0	4	1	2	0	0	4	2	0	0	Bacteria;Desulfobacterota;Desulfobacterota_unclassified;Desulfobacterota_unclassified;Desulfobacterota_unclassified;Desulfobacterota_unclassified;
ZOTU11559	0	0	0	0	0	0	0	0	0	0	0	0	Bacteria;Myxococcota;Polyangia;Polyangiales;Polyangiales_unclassified;Polyangiales_unclassified;
ZOTU1156	1	0	0	2	0	0	0	0	0	2	0	0	Bacteria;Chloroflexi;Chloroflexi_unclassified;Chloroflexi_unclassified;Chloroflexi_unclassified;Chloroflexi_unclassified;
ZOTU11560	8	10	0	0	0	3	0	0	2	6	0	0	Bacteria;Proteobacteria;Gammaproteobacteria;SZB30;SZB30_fa;SZB30_ge;
ZOTU11561	0	0	0	5	0	0	0	0	1	2	0	0	Bacteria;Bacteria_unclassified;Bacteria_unclassified;Bacteria_unclassified;Bacteria_unclassified;Bacteria_unclassified;
ZOTU11562	1	0	1	4	3	1	0	0	1	6	0	0	Bacteria;Latescibacterota;Latescibacterota_cl;Latescibacterota_or;Latescibacterota_fa;Latescibacterota_ge;
ZOTU11563	0	0	0	2	0	2	0	0	0	0	0	0	Bacteria;Firmicutes;Bacilli;Mycoplasmatales;Mycoplasmataceae;uncultured;
ZOTU11564	0	0	0	2	0	0	0	0	0	3	0	0	Bacteria;Proteobacteria;Alphaproteobacteria;Alphaproteobacteria_unclassified;Alphaproteobacteria_unclassified;Alphaproteobacteria_unclassified;
ZOTU11565	0	1	0	1	0	0	0	0	0	1	0	0	Bacteria;Acidobacteriota;Vicinamibacteria;Vicinamibacterales;Vicinamibacterales_unclassified;Vicinamibacterales_unclassified;
ZOTU11566	0	0	0	0	0	0	0	0	2	1	0	0	Bacteria;Chloroflexi;Anaerolineae;Anaerolineales;Anaerolineaceae;uncultured;
ZOTU11567	2	1	0	0	0	2	0	0	1	1	0	0	Bacteria;Chloroflexi;Anaerolineae;Anaerolineales;Anaerolineaceae;Anaerolineaceae_unclassified;
ZOTU11568	1	0	0	1	3	0	0	0	3	7	0	0	Bacteria;Bacteria_unclassified;Bacteria_unclassified;Bacteria_unclassified;Bacteria_unclassified;Bacteria_unclassified;
ZOTU11569	3	1	0	1	4	0	0	0	1	0	0	3	Bacteria;Proteobacteria;Gammaproteobacteria;JG36-GS-52;JG36-GS-52_fa;JG36-GS-52_ge;
ZOTU1157	11	14	0	50	3	3	0	0	27	27	0	0	Bacteria;Proteobacteria;Gammaproteobacteria;Burkholderiales;Nitrosomonadaceae;IS-44;
ZOTU11570	0	2	1	0	0	0	0	0	0	0	0	0	Bacteria;Chloroflexi;JG30-KF-CM66;JG30-KF-CM66_or;JG30-KF-CM66_fa;JG30-KF-CM66_ge;
ZOTU11571	0	0	0	0	0	0	0	0	0	0	0	0	Bacteria;Chloroflexi;Anaerolineae;Anaerolineales;Anaerolineaceae;Anaerolineaceae_unclassified;
ZOTU11572	1	0	0	0	0	0	0	0	0	1	0	0	Bacteria;Bacteria_unclassified;Bacteria_unclassified;Bacteria_unclassified;Bacteria_unclassified;Bacteria_unclassified;
ZOTU11573	0	1	0	0	1	0	0	0	0	0	0	0	Bacteria;Proteobacteria;Alphaproteobacteria;Rhodobacterales;Rhodobacteraceae;Rhodobacteraceae_unclassified;
ZOTU11574	1	1	0	9	4	1	0	0	5	9	0	0	Bacteria;Proteobacteria;Gammaproteobacteria;Gammaproteobacteria_unclassified;Gammaproteobacteria_unclassified;Gammaproteobacteria_unclassified;
ZOTU11575	1	0	0	7	1	1	0	0	0	2	1	0	Bacteria;Proteobacteria;Alphaproteobacteria;Alphaproteobacteria_unclassified;Alphaproteobacteria_unclassified;Alphaproteobacteria_unclassified;
ZOTU11576	2	2	0	1	2	1	0	0	6	2	0	0	Bacteria;Actinobacteriota;Thermoleophilia;Gaiellales;Gaiellales_unclassified;Gaiellales_unclassified;
ZOTU11577	0	1	0	0	4	1	0	0	0	0	0	0	Bacteria;Bacteria_unclassified;Bacteria_unclassified;Bacteria_unclassified;Bacteria_unclassified;Bacteria_unclassified;
ZOTU11578	7	2	1	8	0	6	0	0	6	6	0	0	Bacteria;Desulfobacterota;Desulfobacteria;Desulfobacterales;Desulfolunaceae;Desulfolunaceae_unclassified;
ZOTU11579	7	5	0	15	2	13	0	0	13	18	0	0	Bacteria;Acidobacteriota;Subgroup_21;Subgroup_21_or;Subgroup_21_fa;Subgroup_21_ge;
ZOTU1158	14	2	5	4	12	6	7	6	1	0	36	6	Bacteria;Bacteroidota;Bacteroidia;Bacteroidales;F082;F082_ge;
ZOTU11580	0	0	0	0	0	0	0	0	0	0	0	0	Bacteria;Planctomycetota;Planctomycetes;Pirellulales;Pirellulaceae;Pirellulaceae_ge;
ZOTU11581	1	1	1	0	2	2	4	1	0	0	1	0	Bacteria;Firmicutes;Clostridia;Lachnospirales;Lachnospiraceae;Lachnospiraceae_UCG-006;
ZOTU11582	3	10	2	2	1	3	1	7	1	2	4	6	Bacteria;Firmicutes;Clostridia;Lachnospirales;Lachnospiraceae;Lachnospiraceae_unclassified;
ZOTU11583	3	0	7	1	0	1	0	1	0	0	0	0	Bacteria;Firmicutes;Clostridia;Oscillospirales;Ruminococcaceae;Ruminococcaceae_unclassified;
ZOTU11584	16	38	58	8	5	1	1	4	1	3	14	3	Bacteria;Bacteroidota;Bacteroidia;Bacteroidales;Rikenellaceae;Rikenellaceae_RC9_gut_group;
ZOTU11585	18	5	11	3	14	5	2	4	0	0	5	0	Bacteria;Firmicutes;Clostridia;Clostridia_unclassified;Clostridia_unclassified;Clostridia_unclassified;
ZOTU11586	15	8	34	8	4	3	7	5	1	1	9	8	Bacteria;Firmicutes;Clostridia;Clostridia_UCG-014;Clostridia_UCG-014_fa;Clostridia_UCG-014_ge;
ZOTU11587	0	2	2	3	0	4	1	0	0	1	1	1	Bacteria;Firmicutes;Clostridia;Oscillospirales;Oscillospirales_fa;Oscillospirales_ge;
ZOTU11588	8	10	9	11	3	7	1	5	0	1	4	6	Bacteria;Firmicutes;Clostridia;Oscillospirales;Oscillospirales_fa;Oscillospirales_ge;
ZOTU11589	2	6	2	8	0	2	0	2	0	0	8	0	Bacteria;Bacteria_unclassified;Bacteria_unclassified;Bacteria_unclassified;Bacteria_unclassified;Bacteria_unclassified;
ZOTU1159	0	0	0	3	0	0	0	0	0	0	0	0	Bacteria;Proteobacteria;Alphaproteobacteria;Alphaproteobacteria_unclassified;Alphaproteobacteria_unclassified;Alphaproteobacteria_unclassified;
ZOTU11590	0	0	0	1	2	0	1	0	0	0	1	2	Bacteria;Bacteria_unclassified;Bacteria_unclassified;Bacteria_unclassified;Bacteria_unclassified;Bacteria_unclassified;
ZOTU11591	3	3	4	2	0	0	0	1	0	0	0	0	Bacteria;Bacteroidota;Bacteroidia;Bacteroidales;Prevotellaceae;Prevotellaceae_UCG-004;
ZOTU11592	2	1	0	2	0	3	0	1	0	1	3	0	Bacteria;Bacteroidota;Bacteroidia;Bacteroidales;Rikenellaceae;Rikenellaceae_RC9_gut_group;
ZOTU11593	24	12	16	15	0	1	1	1	0	1	1	0	Bacteria;Bacteroidota;Bacteroidia;Bacteroidales;F082;F082_ge;
ZOTU11594	24	12	12	11	1	4	2	4	0	0	2	3	Bacteria;Bacteroidota;Bacteroidia;Bacteroidales;F082;F082_ge;
ZOTU11595	15	16	6	21	5	10	9	5	2	4	27	18	Bacteria;Firmicutes;Clostridia;Clostridia_unclassified;Clostridia_unclassified;Clostridia_unclassified;
ZOTU11596	1	1	0	0	1	1	1	0	0	1	0	0	Bacteria;Firmicutes;Clostridia;Clostridia_unclassified;Clostridia_unclassified;Clostridia_unclassified;
ZOTU11597	1	6	1	9	0	9	0	3	0	2	2	13	Bacteria;Firmicutes;Clostridia;Lachnospirales;Lachnospiraceae;Lachnospiraceae_unclassified;
ZOTU11598	4	5	4	1	17	2	9	8	1	2	10	1	Bacteria;Firmicutes;Clostridia;Oscillospirales;Oscillospiraceae;Oscillospiraceae_unclassified;
ZOTU11599	21	18	18	25	0	3	1	3	0	0	0	1	Bacteria;Firmicutes;Clostridia;Oscillospirales;Oscillospiraceae;Oscillospiraceae_unclassified;
ZOTU116	30	32	73	50	43	35	109	107	2	3	94	16	Bacteria;Bacteroidota;Bacteroidia;Bacteroidales;F082;F082_ge;
ZOTU1160	0	0	0	0	0	7	0	0	0	0	0	0	Bacteria;Chloroflexi;Anaerolineae;ADurb.Bin180;ADurb.Bin180_fa;ADurb.Bin180_ge;
ZOTU11600	15	11	34	23	4	2	3	8	0	2	13	9	Bacteria;Bacteroidota;Bacteroidia;Bacteroidales;Rikenellaceae;Rikenellaceae_RC9_gut_group;
ZOTU11601	34	19	16	11	13	2	10	4	5	3	30	8	Bacteria;Bacteroidota;Bacteroidia;Bacteroidales;Bacteroidales_unclassified;Bacteroidales_unclassified;
ZOTU11602	33	19	30	10	34	45	36	41	10	4	59	19	Bacteria;Bacteroidota;Bacteroidia;Bacteroidales;F082;F082_ge;
ZOTU11603	3	1	1	1	1	2	1	0	0	2	1	0	Bacteria;Firmicutes;Clostridia;Clostridia_unclassified;Clostridia_unclassified;Clostridia_unclassified;
ZOTU11604	0	1	6	2	0	0	0	0	0	0	0	0	Bacteria;Firmicutes;Clostridia;Oscillospirales;Oscillospirales_unclassified;Oscillospirales_unclassified;
ZOTU11605	14	12	9	30	10	2	12	10	4	6	18	13	Bacteria;Bacteroidota;Bacteroidia;Bacteroidales;Bacteroidales_unclassified;Bacteroidales_unclassified;
ZOTU11606	14	23	27	12	23	38	21	34	3	12	64	21	Bacteria;Firmicutes;Clostridia;Oscillospirales;Oscillospiraceae;Papillibacter;
ZOTU11607	10	10	4	3	9	1	8	2	3	1	11	2	Bacteria;Firmicutes;Clostridia;Oscillospirales;Oscillospiraceae;Papillibacter;
ZOTU11608	15	5	4	6	9	7	7	9	3	1	10	20	Bacteria;Bacteroidota;Bacteroidia;Bacteroidales;Rikenellaceae;Rikenellaceae_RC9_gut_group;
ZOTU11609	6	11	0	9	2	5	2	2	4	0	4	2	Bacteria;Bacteria_unclassified;Bacteria_unclassified;Bacteria_unclassified;Bacteria_unclassified;Bacteria_unclassified;
ZOTU1161	1	0	1	1	0	0	0	0	0	0	0	0	Bacteria;Firmicutes;Clostridia;Lachnospirales;Lachnospiraceae;Lachnospiraceae_unclassified;
ZOTU11610	1	5	0	4	0	1	0	0	0	0	0	0	Bacteria;Proteobacteria;Gammaproteobacteria;Pseudomonadales;Moraxellaceae;Moraxellaceae_unclassified;
ZOTU11611	6	8	5	9	0	1	2	1	0	0	1	0	Bacteria;Firmicutes;Clostridia;Clostridia_UCG-014;Clostridia_UCG-014_fa;Clostridia_UCG-014_ge;
ZOTU11612	13	12	5	5	0	2	0	1	0	0	0	0	Bacteria;Bacteroidota;Bacteroidia;Bacteroidales;F082;F082_ge;
ZOTU11613	1	1	0	4	0	4	0	1	0	0	0	4	Bacteria;Firmicutes;Clostridia;Lachnospirales;Lachnospiraceae;Lachnospiraceae_unclassified;
ZOTU11614	12	6	9	21	2	0	0	0	0	0	0	0	Bacteria;Firmicutes;Clostridia;Clostridia_UCG-014;Clostridia_UCG-014_fa;Clostridia_UCG-014_ge;
ZOTU11615	0	0	3	1	0	2	0	0	0	0	0	0	Bacteria;Cyanobacteria;Cyanobacteriia;Chloroplast;Chloroplast_fa;Chloroplast_ge;
ZOTU11616	2	3	21	0	0	0	0	0	0	0	1	0	Bacteria;Verrucomicrobiota;Verrucomicrobiae;Opitutales;Puniceicoccaceae;Puniceicoccaceae_unclassified;
ZOTU11617	1	0	1	0	0	0	3	1	0	0	0	1	Bacteria;Firmicutes;Clostridia;Clostridia_vadinBB60_group;Clostridia_vadinBB60_group_fa;Clostridia_vadinBB60_group_ge;
ZOTU11618	1	3	0	6	0	0	1	1	2	0	2	2	Bacteria;Bacteria_unclassified;Bacteria_unclassified;Bacteria_unclassified;Bacteria_unclassified;Bacteria_unclassified;
ZOTU11619	5	3	3	7	3	1	1	0	0	1	1	1	Bacteria;Bacteria_unclassified;Bacteria_unclassified;Bacteria_unclassified;Bacteria_unclassified;Bacteria_unclassified;
ZOTU1162	1	1	0	2	4	1	0	0	5	1	0	0	Bacteria;Actinobacteriota;Acidimicrobiia;Actinomarinales;Actinomarinales_unclassified;Actinomarinales_unclassified;
ZOTU11620	0	0	0	0	0	0	0	0	0	0	0	3	Bacteria;Bacteria_unclassified;Bacteria_unclassified;Bacteria_unclassified;Bacteria_unclassified;Bacteria_unclassified;
ZOTU11621	3	4	0	2	1	1	2	1	0	0	2	1	Bacteria;Proteobacteria;Gammaproteobacteria;Gammaproteobacteria_unclassified;Gammaproteobacteria_unclassified;Gammaproteobacteria_unclassified;
ZOTU11622	2	1	6	1	1	1	3	1	0	0	16	1	Bacteria;Bacteroidota;Bacteroidia;Bacteroidales;Bacteroidales_BS11_gut_group;Bacteroidales_BS11_gut_group_ge;
ZOTU11623	7	2	2	3	7	3	8	7	0	0	3	5	Bacteria;Bacteroidota;Bacteroidia;Bacteroidales;Bacteroidales_unclassified;Bacteroidales_unclassified;
ZOTU11624	11	4	4	12	9	12	6	8	3	1	12	12	Bacteria;Bacteroidota;Bacteroidia;Bacteroidales;Rikenellaceae;Rikenellaceae_RC9_gut_group;
ZOTU11625	18	6	11	18	40	9	10	23	4	5	11	4	Bacteria;Firmicutes;Firmicutes_unclassified;Firmicutes_unclassified;Firmicutes_unclassified;Firmicutes_unclassified;
ZOTU11626	61	27	19	37	13	24	11	13	4	8	8	21	Bacteria;Bacteria_unclassified;Bacteria_unclassified;Bacteria_unclassified;Bacteria_unclassified;Bacteria_unclassified;
ZOTU11627	35	25	24	65	2	1	4	7	0	0	0	8	Bacteria;Bacteroidota;Bacteroidia;Bacteroidales;Prevotellaceae;Prevotellaceae_UCG-003;
ZOTU11628	17	4	6	4	1	3	3	7	1	1	1	4	Bacteria;Firmicutes;Clostridia;Clostridia_or;Hungateiclostridiaceae;Saccharofermentans;
ZOTU11629	8	30	6	13	1	7	1	4	3	2	17	2	Bacteria;Bacteroidota;Bacteroidia;Bacteroidales;F082;F082_ge;
ZOTU1163	1	1	0	4	1	2	0	0	2	1	0	0	Bacteria;Actinobacteriota;WCHB1-81;WCHB1-81_or;WCHB1-81_fa;WCHB1-81_ge;
ZOTU11630	38	13	18	9	12	14	7	15	1	5	13	6	Bacteria;Bacteria_unclassified;Bacteria_unclassified;Bacteria_unclassified;Bacteria_unclassified;Bacteria_unclassified;
ZOTU11631	7	4	16	1	11	1	4	7	0	1	21	2	Bacteria;Firmicutes;Clostridia;Oscillospirales;Oscillospiraceae;UCG-005;
ZOTU11632	0	2	1	4	0	2	0	0	0	0	0	0	Bacteria;Bacteroidota;Bacteroidia;Bacteroidales;Prevotellaceae;Prevotellaceae_unclassified;
ZOTU11633	8	36	43	35	3	2	1	11	0	2	4	9	Bacteria;Firmicutes;Clostridia;Oscillospirales;Ruminococcaceae;CAG-352;
ZOTU11634	2	5	8	9	4	5	3	3	0	0	9	0	Bacteria;Firmicutes;Clostridia;Oscillospirales;Oscillospiraceae;Oscillospiraceae_unclassified;
ZOTU11635	0	0	1	3	1	0	1	0	0	0	1	2	Bacteria;Bacteroidota;Bacteroidia;Bacteroidales;Prevotellaceae;Prevotellaceae_unclassified;
ZOTU11636	1	2	3	0	3	0	5	0	0	0	1	0	Bacteria;Firmicutes;Clostridia;Oscillospirales;Ethanoligenenaceae;Incertae_Sedis;
ZOTU11637	1	2	2	1	0	1	6	2	0	0	6	2	Bacteria;Bacteria_unclassified;Bacteria_unclassified;Bacteria_unclassified;Bacteria_unclassified;Bacteria_unclassified;
ZOTU11638	2	0	2	0	3	0	3	0	0	0	2	0	Bacteria;Bacteroidota;Bacteroidia;Bacteroidales;Rikenellaceae;Rikenellaceae_unclassified;
ZOTU11639	27	15	20	31	5	5	4	0	1	1	16	11	Bacteria;Bacteroidota;Bacteroidia;Bacteroidales;Bacteroidales_unclassified;Bacteroidales_unclassified;
ZOTU1164	15	1	71	0	21	0	42	0	0	0	0	0	Bacteria;Proteobacteria;Alphaproteobacteria;Alphaproteobacteria_unclassified;Alphaproteobacteria_unclassified;Alphaproteobacteria_unclassified;
ZOTU11640	2	1	2	2	3	4	0	4	0	1	4	1	Bacteria;Bacteroidota;Bacteroidia;Bacteroidales;Rikenellaceae;Rikenellaceae_RC9_gut_group;
ZOTU11641	93	92	76	17	30	25	28	35	0	1	1	2	Bacteria;Bacteroidota;Bacteroidia;Bacteroidales;Bacteroidales_UCG-001;Bacteroidales_UCG-001_ge;
ZOTU11642	0	11	0	9	0	12	0	3	0	8	0	6	Bacteria;Firmicutes;Clostridia;Clostridia_unclassified;Clostridia_unclassified;Clostridia_unclassified;
ZOTU11643	36	18	29	24	17	19	25	25	19	12	91	87	Bacteria;Bacteroidota;Bacteroidia;Bacteroidales;Bacteroidales_unclassified;Bacteroidales_unclassified;
ZOTU11644	1	7	1	12	2	7	5	8	0	2	0	8	Bacteria;Firmicutes;Clostridia;Oscillospirales;Ruminococcaceae;uncultured;
ZOTU11645	0	5	4	7	2	0	1	0	0	0	1	1	Bacteria;Bacteroidota;Bacteroidia;Bacteroidales;Muribaculaceae;Muribaculaceae_ge;
ZOTU11646	27	21	27	13	3	3	1	6	1	1	11	6	Bacteria;Bacteroidota;Bacteroidia;Bacteroidales;Prevotellaceae;Prevotellaceae_unclassified;
ZOTU11647	7	4	3	2	0	0	1	0	1	0	4	0	Bacteria;Bacteroidota;Bacteroidia;Bacteroidales;Rikenellaceae;U29-B03;
ZOTU11648	9	5	3	3	13	9	8	3	3	0	13	3	Bacteria;Firmicutes;Clostridia;Monoglobales;Monoglobaceae;Monoglobus;
ZOTU11649	3	0	0	0	3	2	3	0	0	1	4	0	Bacteria;Firmicutes;Clostridia;Lachnospirales;Lachnospiraceae;Lachnospiraceae_unclassified;
ZOTU1165	3	1	0	0	0	5	0	0	3	1	0	0	Bacteria;Bacteria_unclassified;Bacteria_unclassified;Bacteria_unclassified;Bacteria_unclassified;Bacteria_unclassified;
ZOTU11650	3	12	7	6	3	10	2	4	1	7	11	21	Bacteria;Firmicutes;Clostridia;Lachnospirales;Lachnospiraceae;Lachnospiraceae_unclassified;
ZOTU11651	25	17	24	20	34	17	46	18	2	6	34	14	Bacteria;Firmicutes;Clostridia;Oscillospirales;Oscillospiraceae;Papillibacter;
ZOTU11652	10	8	25	13	3	0	3	2	2	2	8	2	Bacteria;Patescibacteria;Saccharimonadia;Saccharimonadales;Saccharimonadaceae;Candidatus_Saccharimonas;
ZOTU11653	1	1	4	0	0	0	0	0	0	0	1	0	Bacteria;Firmicutes;Clostridia;Clostridia_unclassified;Clostridia_unclassified;Clostridia_unclassified;
ZOTU11654	0	1	1	1	2	4	0	0	0	1	2	0	Bacteria;Firmicutes;Clostridia;Clostridia_unclassified;Clostridia_unclassified;Clostridia_unclassified;
ZOTU11655	15	46	63	21	6	19	23	15	0	8	52	9	Bacteria;Firmicutes;Bacilli;Erysipelotrichales;Erysipelatoclostridiaceae;UCG-004;
ZOTU11656	0	2	0	0	0	1	0	0	3	0	0	0	Bacteria;Myxococcota;Polyangia;Polyangiales;Sandaracinaceae;uncultured;
ZOTU11657	0	0	0	0	0	0	0	0	0	0	0	0	Bacteria;Acidobacteriota;Acidobacteriae;Solibacterales;Solibacteraceae;Candidatus_Solibacter;
ZOTU11658	0	0	0	7	1	0	0	0	0	35	0	0	Bacteria;Proteobacteria;Gammaproteobacteria;Arenicellales;Arenicellaceae;Arenicellaceae_unclassified;
ZOTU11659	1	0	0	0	1	0	0	0	0	0	0	0	Bacteria;Proteobacteria;Gammaproteobacteria;Legionellales;Legionellaceae;Legionella;
ZOTU1166	0	2	0	6	0	2	0	0	7	12	0	0	Bacteria;Proteobacteria;Alphaproteobacteria;Rhizobiales;Rhizobiales_unclassified;Rhizobiales_unclassified;
ZOTU11660	2	2	0	0	3	0	0	0	4	9	0	0	Bacteria;Proteobacteria;Gammaproteobacteria;KI89A_clade;KI89A_clade_fa;KI89A_clade_ge;
ZOTU11661	0	1	2	3	1	0	7	2	0	3	0	0	Bacteria;Gemmatimonadota;Gemmatimonadetes;Gemmatimonadales;Gemmatimonadaceae;uncultured;
ZOTU11662	2	0	0	0	2	0	0	0	1	3	0	0	Bacteria;Proteobacteria;Gammaproteobacteria;B2M28;B2M28_fa;B2M28_ge;
ZOTU11663	2	4	0	2	8	1	0	0	3	1	0	0	Bacteria;Actinobacteriota;Actinobacteria;Pseudonocardiales;Pseudonocardiaceae;Actinomycetospora;
ZOTU11664	0	1	1	0	0	0	1	1	0	1	0	0	Bacteria;Chloroflexi;AD3;AD3_or;AD3_fa;AD3_ge;
ZOTU11665	0	1	0	1	29	3	0	0	9	11	0	0	Bacteria;Proteobacteria;Gammaproteobacteria;Cellvibrionales;Halieaceae;Halieaceae_unclassified;
ZOTU11666	0	1	1	0	0	0	0	0	0	0	0	0	Bacteria;Patescibacteria;Saccharimonadia;Saccharimonadales;LWQ8;LWQ8_ge;
ZOTU11667	1	1	0	0	0	0	0	0	0	0	0	0	Bacteria;Bacteroidota;Bacteroidia;Cytophagales;Spirosomaceae;Dyadobacter;
ZOTU11668	0	0	0	0	0	0	0	0	0	0	0	0	Bacteria;Chloroflexi;Chloroflexia;Thermomicrobiales;Thermomicrobiaceae;Sphaerobacter;
ZOTU11669	0	1	1	0	0	0	0	0	0	0	0	0	Bacteria;Acidobacteriota;Acidobacteriae;Acidobacteriales;Acidobacteriaceae_;Granulicella;
ZOTU1167	4	2	0	1	0	4	0	0	4	0	0	0	Bacteria;Chloroflexi;Dehalococcoidia;Dehalococcoidia_unclassified;Dehalococcoidia_unclassified;Dehalococcoidia_unclassified;
ZOTU11670	0	0	0	1	3	3	0	0	6	31	0	0	Bacteria;Planctomycetota;Planctomycetes;Planctomycetales;Gimesiaceae;uncultured;
ZOTU11671	3	2	2	0	16	2	0	0	6	5	0	0	Bacteria;Gemmatimonadota;BD2-11_terrestrial_group;BD2-11_terrestrial_group_or;BD2-11_terrestrial_group_fa;BD2-11_terrestrial_group_ge;
ZOTU11672	0	0	0	0	1	0	0	0	0	0	0	0	Bacteria;Myxococcota;Polyangia;Polyangiales;Polyangiaceae;Pajaroellobacter;
ZOTU11673	0	0	0	0	0	0	0	0	0	0	0	0	Bacteria;Proteobacteria;Gammaproteobacteria;Xanthomonadales;Rhodanobacteraceae;Mizugakiibacter;
ZOTU11674	0	0	0	1	0	0	0	0	6	9	0	0	Bacteria;Calditrichota;Calditrichia;Calditrichales;Calditrichaceae;Calorithrix;
ZOTU11675	3	4	3	5	24	4	0	0	6	12	0	0	Bacteria;Actinobacteriota;Thermoleophilia;Solirubrobacterales;67-14;67-14_ge;
ZOTU11676	1	1	1	0	1	0	0	1	0	0	0	0	Bacteria;WPS-2;WPS-2_cl;WPS-2_or;WPS-2_fa;WPS-2_ge;
ZOTU11677	2	2	3	2	2	1	4	2	0	1	0	1	Bacteria;Actinobacteriota;Actinobacteria;Frankiales;Geodermatophilaceae;Geodermatophilaceae_unclassified;
ZOTU11678	1	2	1	2	0	1	9	3	0	0	3	1	Bacteria;Proteobacteria;Gammaproteobacteria;Xanthomonadales;Xanthomonadaceae;Xanthomonadaceae_unclassified;
ZOTU11679	0	0	0	0	1	1	0	1	0	3	0	0	Bacteria;Proteobacteria;Alphaproteobacteria;Rickettsiales;Rickettsiaceae;uncultured;
ZOTU1168	18	2	5	9	10	0	0	1	4	1	10	6	Bacteria;Bacteroidota;Bacteroidia;Bacteroidales;Prevotellaceae;Prevotellaceae_UCG-003;
ZOTU11680	1	2	1	0	0	0	1	0	0	1	4	0	Bacteria;Proteobacteria;Gammaproteobacteria;Xanthomonadales;Rhodanobacteraceae;Chujaibacter;
ZOTU11681	5	7	0	6	2	4	0	0	11	8	0	0	Bacteria;Proteobacteria;Gammaproteobacteria;Burkholderiales;Nitrosomonadaceae;oc32;
ZOTU11682	0	0	0	0	1	1	0	0	0	0	0	0	Bacteria;Actinobacteriota;Acidimicrobiia;Microtrichales;Microtrichales_unclassified;Microtrichales_unclassified;
ZOTU11683	0	1	0	1	1	0	0	0	1	4	0	0	Bacteria;Patescibacteria;Saccharimonadia;Saccharimonadales;LWQ8;LWQ8_ge;
ZOTU11684	0	1	0	0	2	0	0	0	0	3	0	1	Bacteria;Proteobacteria;Alphaproteobacteria;Acetobacterales;Acetobacteraceae;Acetobacteraceae_unclassified;
ZOTU11685	0	0	0	13	1	1	0	0	0	4	0	0	Bacteria;Bacteria_unclassified;Bacteria_unclassified;Bacteria_unclassified;Bacteria_unclassified;Bacteria_unclassified;
ZOTU11686	0	1	1	0	0	0	0	0	0	0	1	0	Bacteria;Patescibacteria;Saccharimonadia;Saccharimonadales;WWH38;WWH38_ge;
ZOTU11687	0	0	0	0	1	0	0	0	0	1	0	0	Bacteria;Planctomycetota;Planctomycetes;Pirellulales;Pirellulaceae;Blastopirellula;
ZOTU11688	1	0	0	10	0	0	0	0	0	0	0	0	Bacteria;Proteobacteria;Gammaproteobacteria;Burkholderiales;Nitrosomonadaceae;MND1;
ZOTU11689	0	0	0	0	0	2	0	0	0	0	0	0	Bacteria;Nitrospirota;Thermodesulfovibrionia;uncultured;uncultured_fa;uncultured_ge;
ZOTU1169	0	1	4	3	0	1	0	1	2	0	2	2	Bacteria;Firmicutes;Clostridia;Oscillospirales;Oscillospiraceae;Oscillospiraceae_unclassified;
ZOTU11690	0	0	0	0	0	0	0	1	0	0	0	0	Bacteria;Verrucomicrobiota;Verrucomicrobiae;Verrucomicrobiae_unclassified;Verrucomicrobiae_unclassified;Verrucomicrobiae_unclassified;
ZOTU11691	0	0	0	1	0	0	0	0	0	1	0	0	Bacteria;Proteobacteria;Gammaproteobacteria;Gammaproteobacteria_unclassified;Gammaproteobacteria_unclassified;Gammaproteobacteria_unclassified;
ZOTU11692	1	0	0	2	0	1	0	0	3	15	0	0	Bacteria;Bacteroidota;Bacteroidia;Bacteroidales;Marinifilaceae;Marinifilum;
ZOTU11693	1	0	1	0	3	1	0	3	3	1	4	0	Bacteria;Proteobacteria;Alphaproteobacteria;Sphingomonadales;Sphingomonadaceae;Sphingomonadaceae_unclassified;
ZOTU11694	0	0	0	2	0	0	0	0	0	2	0	0	Bacteria;Planctomycetota;Planctomycetes;Pirellulales;Pirellulaceae;Pirellulaceae_unclassified;
ZOTU11695	0	1	0	0	0	0	0	0	0	1	0	0	Bacteria;Bacteria_unclassified;Bacteria_unclassified;Bacteria_unclassified;Bacteria_unclassified;Bacteria_unclassified;
ZOTU11696	0	0	0	1	2	0	0	0	4	0	0	0	Bacteria;Proteobacteria;Alphaproteobacteria;Alphaproteobacteria_unclassified;Alphaproteobacteria_unclassified;Alphaproteobacteria_unclassified;
ZOTU11697	0	0	0	0	0	0	0	0	0	0	0	0	Bacteria;Bacteroidota;Bacteroidia;Cytophagales;Microscillaceae;uncultured;
ZOTU11698	0	0	0	0	0	0	1	0	0	0	3	0	Bacteria;Proteobacteria;Alphaproteobacteria;Micropepsales;Micropepsaceae;uncultured;
ZOTU11699	1	0	0	1	1	0	0	0	0	0	0	0	Bacteria;Actinobacteriota;Actinobacteria;Frankiales;Frankiaceae;Jatrophihabitans;
ZOTU117	0	0	0	9	2	0	0	0	22	22	0	0	Bacteria;Actinobacteriota;Acidimicrobiia;Actinomarinales;uncultured;uncultured_ge;
ZOTU1170	0	2	6	2	1	5	1	1	0	0	5	2	Bacteria;Bacteroidota;Bacteroidia;Bacteroidales;Rikenellaceae;Rikenellaceae_RC9_gut_group;
ZOTU11700	0	0	0	0	1	0	1	0	0	0	5	0	Bacteria;Actinobacteriota;Actinobacteria;Streptomycetales;Streptomycetaceae;Streptacidiphilus;
ZOTU11701	0	0	0	2	0	0	0	0	0	2	0	0	Bacteria;Desulfobacterota;Desulfobulbia;Desulfobulbales;Desulfocapsaceae;Desulforhopalus;
ZOTU11702	7	13	0	13	10	4	0	0	4	12	0	1	Bacteria;Firmicutes;Clostridia;Clostridiales;Clostridiaceae;Clostridium_sensu_stricto_13;
ZOTU11703	0	0	0	1	0	0	0	0	0	3	0	0	Bacteria;Myxococcota;Polyangia;Haliangiales;Haliangiaceae;Haliangium;
ZOTU11704	1	0	1	1	0	0	0	1	0	2	0	0	Bacteria;Proteobacteria;Gammaproteobacteria;Burkholderiales;Comamonadaceae;Ramlibacter;
ZOTU11705	0	0	0	0	0	0	0	0	0	0	0	0	Bacteria;Actinobacteriota;Actinobacteria;Micrococcales;Microbacteriaceae;Microbacteriaceae_unclassified;
ZOTU11706	0	0	0	0	1	0	0	0	0	0	0	0	Bacteria;Bacteria_unclassified;Bacteria_unclassified;Bacteria_unclassified;Bacteria_unclassified;Bacteria_unclassified;
ZOTU11707	0	0	1	0	17	0	0	1	0	0	0	1	Bacteria;Bacteroidota;Bacteroidia;Bacteroidales;Paludibacteraceae;Paludibacter;
ZOTU11708	0	0	2	0	0	0	0	2	0	0	0	0	Bacteria;Proteobacteria;Alphaproteobacteria;Sphingomonadales;Sphingomonadaceae;Sphingomonadaceae_unclassified;
ZOTU11709	6	1	0	9	14	8	0	0	8	15	1	0	Bacteria;Firmicutes;Bacilli;Alicyclobacillales;Alicyclobacillaceae;Tumebacillus;
ZOTU1171	2	0	0	6	0	4	0	0	2	0	0	0	Bacteria;Proteobacteria;Alphaproteobacteria;Alphaproteobacteria_unclassified;Alphaproteobacteria_unclassified;Alphaproteobacteria_unclassified;
ZOTU11710	0	0	0	0	0	0	0	0	0	0	0	0	Bacteria;Bdellovibrionota;Oligoflexia;0319-6G20;0319-6G20_fa;0319-6G20_ge;
ZOTU11711	0	2	0	1	0	0	0	0	0	0	0	0	Bacteria;Chloroflexi;Ktedonobacteria;Ktedonobacterales;JG30-KF-AS9;JG30-KF-AS9_ge;
ZOTU11712	0	0	0	5	8	0	0	0	2	10	1	0	Bacteria;Proteobacteria;Gammaproteobacteria;Gammaproteobacteria_unclassified;Gammaproteobacteria_unclassified;Gammaproteobacteria_unclassified;
ZOTU11713	0	0	1	0	0	0	1	0	0	0	0	0	Bacteria;Patescibacteria;Saccharimonadia;Saccharimonadales;LWQ8;LWQ8_ge;
ZOTU11714	0	0	2	5	1	1	0	0	0	0	0	0	Bacteria;Cyanobacteria;Cyanobacteriia;Chloroplast;Chloroplast_fa;Chloroplast_ge;
ZOTU11715	0	0	0	0	0	0	1	0	0	0	1	0	Bacteria;Proteobacteria;Alphaproteobacteria;Rhizobiales;Xanthobacteraceae;Pseudolabrys;
ZOTU11716	1	2	0	3	1	0	0	0	8	6	0	0	Bacteria;SAR324_clade;SAR324_clade_cl;SAR324_clade_or;SAR324_clade_fa;SAR324_clade_ge;
ZOTU11717	0	0	0	0	0	0	2	3	0	1	0	0	Bacteria;Proteobacteria;Alphaproteobacteria;Rhodospirillales;Rhodospirillaceae;uncultured;
ZOTU11718	1	0	0	0	0	2	0	0	0	0	0	0	Bacteria;Chloroflexi;Chloroflexia;Thermomicrobiales;JG30-KF-CM45;JG30-KF-CM45_ge;
ZOTU11719	0	0	2	0	0	0	0	1	0	0	0	0	Bacteria;Bacteroidota;Bacteroidia;Sphingobacteriales;Sphingobacteriaceae;Mucilaginibacter;
ZOTU1172	0	1	0	0	0	1	0	0	2	2	0	0	Bacteria;Bacteria_unclassified;Bacteria_unclassified;Bacteria_unclassified;Bacteria_unclassified;Bacteria_unclassified;
ZOTU11720	0	0	2	0	0	0	0	0	0	0	1	0	Bacteria;Bacteroidota;Bacteroidia;Chitinophagales;Chitinophagaceae;uncultured;
ZOTU11721	0	0	0	0	0	0	0	0	0	0	0	0	Bacteria;Proteobacteria;Gammaproteobacteria;Burkholderiales;Comamonadaceae;Comamonadaceae_unclassified;
ZOTU11722	0	0	0	0	0	0	0	0	0	2	0	0	Bacteria;Actinobacteriota;Acidimicrobiia;Actinomarinales;uncultured;uncultured_ge;
ZOTU11723	0	0	0	0	1	0	1	0	0	0	0	0	Bacteria;Acidobacteriota;Blastocatellia;Blastocatellales;Blastocatellaceae;JGI_0001001-H03;
ZOTU11724	0	0	2	0	0	0	0	2	0	1	2	0	Bacteria;Patescibacteria;Saccharimonadia;Saccharimonadales;LWQ8;LWQ8_ge;
ZOTU11725	0	3	1	0	9	0	0	0	0	2	0	0	Bacteria;Chloroflexi;KD4-96;KD4-96_or;KD4-96_fa;KD4-96_ge;
ZOTU11726	2	0	2	4	0	1	0	4	0	0	0	1	Bacteria;Proteobacteria;Alphaproteobacteria;Azospirillales;Azospirillaceae;Skermanella;
ZOTU11727	0	0	0	0	0	0	0	0	0	1	0	0	Bacteria;Chloroflexi;Anaerolineae;Caldilineales;Caldilineaceae;uncultured;
ZOTU11728	0	1	0	0	0	1	0	0	0	0	0	0	Bacteria;Proteobacteria;Gammaproteobacteria;Xanthomonadales;Xanthomonadaceae;Arenimonas;
ZOTU11729	2	1	2	4	0	0	0	0	2	3	0	0	Bacteria;Chloroflexi;OLB14;OLB14_or;OLB14_fa;OLB14_ge;
ZOTU1173	0	0	0	1	0	1	0	0	0	2	0	0	Bacteria;Chloroflexi;Dehalococcoidia;661239;661239_fa;661239_ge;
ZOTU11730	0	1	3	1	8	1	1	4	0	2	22	5	Bacteria;Bacteroidota;Bacteroidia;Bacteroidales;Rikenellaceae;Rikenellaceae_RC9_gut_group;
ZOTU11731	2	0	0	0	1	0	0	0	0	1	15	0	Bacteria;Firmicutes;Clostridia;Peptostreptococcales-Tissierellales;Anaerovoracaceae;Anaerovorax;
ZOTU11732	14	36	65	89	0	2	0	10	0	1	12	10	Bacteria;Firmicutes;Clostridia;Clostridia_UCG-014;Clostridia_UCG-014_fa;Clostridia_UCG-014_ge;
ZOTU11733	24	7	22	7	20	12	23	34	1	1	49	8	Bacteria;Firmicutes;Clostridia;Lachnospirales;Lachnospiraceae;Lachnospiraceae_unclassified;
ZOTU11734	7	14	12	6	6	5	8	11	0	3	16	1	Bacteria;Firmicutes;Clostridia;Clostridia_vadinBB60_group;Clostridia_vadinBB60_group_fa;Clostridia_vadinBB60_group_ge;
ZOTU11735	83	83	260	68	33	11	46	30	7	5	103	19	Bacteria;Bacteroidota;Bacteroidia;Bacteroidales;Rikenellaceae;Rikenellaceae_RC9_gut_group;
ZOTU11736	26	97	47	87	24	58	40	68	19	34	635	99	Bacteria;Bacteroidota;Bacteroidia;Bacteroidales;F082;F082_ge;
ZOTU11737	0	0	0	0	2	0	2	1	1	0	17	0	Bacteria;Firmicutes;Clostridia;Clostridia_vadinBB60_group;Clostridia_vadinBB60_group_fa;Clostridia_vadinBB60_group_ge;
ZOTU11738	0	2	2	0	1	3	2	2	1	0	27	3	Bacteria;Bacteroidota;Bacteroidia;Bacteroidales;F082;F082_ge;
ZOTU11739	1	2	2	1	1	1	3	9	0	2	1	11	Bacteria;Firmicutes;Clostridia;Peptostreptococcales-Tissierellales;Anaerovoracaceae;Anaerovorax;
ZOTU1174	0	0	0	0	0	2	0	0	0	0	0	0	Bacteria;Bacteria_unclassified;Bacteria_unclassified;Bacteria_unclassified;Bacteria_unclassified;Bacteria_unclassified;
ZOTU11740	3	2	23	3	3	0	7	2	0	0	13	0	Bacteria;Bacteroidota;Bacteroidia;Bacteroidales;Bacteroidales_RF16_group;Bacteroidales_RF16_group_ge;
ZOTU11741	3	4	3	1	4	0	5	1	1	0	16	1	Bacteria;Bacteroidota;Bacteroidia;Bacteroidales;Bacteroidales_unclassified;Bacteroidales_unclassified;
ZOTU11742	2	3	1	1	0	0	1	3	2	1	6	2	Bacteria;Firmicutes;Clostridia;Clostridia_vadinBB60_group;Clostridia_vadinBB60_group_fa;Clostridia_vadinBB60_group_ge;
ZOTU11743	0	2	5	0	2	3	3	2	0	0	12	0	Bacteria;Bacteroidota;Bacteroidia;Bacteroidia_unclassified;Bacteroidia_unclassified;Bacteroidia_unclassified;
ZOTU11744	6	0	3	4	2	2	5	2	0	0	54	4	Bacteria;Firmicutes;Clostridia;Clostridia_or;Hungateiclostridiaceae;Saccharofermentans;
ZOTU11745	4	1	6	0	7	2	11	3	0	1	7	1	Bacteria;Firmicutes;Clostridia;Oscillospirales;Oscillospirales_fa;Oscillospirales_ge;
ZOTU11746	9	10	6	6	6	1	5	3	0	2	10	3	Bacteria;Bacteroidota;Bacteroidia;Bacteroidales;Bacteroidales_unclassified;Bacteroidales_unclassified;
ZOTU11747	5	3	10	16	0	1	1	2	0	0	4	0	Bacteria;Firmicutes;Clostridia;Oscillospirales;Oscillospirales_fa;Oscillospirales_ge;
ZOTU11748	10	1	4	5	2	2	4	0	2	0	15	2	Bacteria;Bacteroidota;Bacteroidia;Bacteroidales;Rikenellaceae;Rikenellaceae_unclassified;
ZOTU11749	7	2	10	5	9	12	10	17	1	0	26	3	Bacteria;Bacteroidota;Bacteroidia;Bacteroidales;Bacteroidales_unclassified;Bacteroidales_unclassified;
ZOTU1175	0	0	0	1	0	0	0	0	0	0	0	0	Bacteria;Bacteria_unclassified;Bacteria_unclassified;Bacteria_unclassified;Bacteria_unclassified;Bacteria_unclassified;
ZOTU11750	48	34	43	42	6	8	3	3	4	4	61	6	Bacteria;Bacteroidota;Bacteroidia;Bacteroidales;Rikenellaceae;Rikenellaceae_RC9_gut_group;
ZOTU11751	0	1	0	1	3	0	0	0	0	1	2	0	Bacteria;Firmicutes;Clostridia;Christensenellales;Christensenellaceae;Christensenellaceae_unclassified;
ZOTU11752	0	2	1	1	0	0	0	3	0	2	11	1	Bacteria;Firmicutes;Clostridia;Lachnospirales;Lachnospiraceae;Pseudobutyrivibrio;
ZOTU11753	2	4	2	2	2	5	2	1	0	2	20	1	Bacteria;Firmicutes;Clostridia;Lachnospirales;Lachnospiraceae;Lachnospiraceae_unclassified;
ZOTU11754	8	13	8	18	1	5	1	3	1	0	60	6	Bacteria;Bacteria_unclassified;Bacteria_unclassified;Bacteria_unclassified;Bacteria_unclassified;Bacteria_unclassified;
ZOTU11755	14	5	6	12	4	6	4	5	3	0	24	18	Bacteria;Bacteria_unclassified;Bacteria_unclassified;Bacteria_unclassified;Bacteria_unclassified;Bacteria_unclassified;
ZOTU11756	0	1	1	1	0	0	1	1	0	0	5	0	Bacteria;Firmicutes;Clostridia;Lachnospirales;Lachnospiraceae;Lachnospiraceae_unclassified;
ZOTU11757	28	0	5	0	0	0	0	0	2	0	8	0	Bacteria;Firmicutes;Clostridia;Clostridia_unclassified;Clostridia_unclassified;Clostridia_unclassified;
ZOTU11758	6	6	3	10	2	3	5	1	1	2	21	6	Bacteria;Firmicutes;Clostridia;Oscillospirales;Oscillospirales_unclassified;Oscillospirales_unclassified;
ZOTU11759	4	1	4	4	4	0	1	2	2	2	5	9	Bacteria;Bacteria_unclassified;Bacteria_unclassified;Bacteria_unclassified;Bacteria_unclassified;Bacteria_unclassified;
ZOTU1176	1	2	1	4	0	2	0	0	3	5	0	0	Bacteria;Proteobacteria;Gammaproteobacteria;Chromatiales;Sedimenticolaceae;uncultured;
ZOTU11760	2	0	8	1	2	1	0	0	0	0	2	0	Bacteria;Firmicutes;Clostridia;Lachnospirales;Lachnospiraceae;Lachnospiraceae_unclassified;
ZOTU11761	6	2	2	1	3	3	7	4	0	0	2	0	Bacteria;Bacteroidota;Bacteroidia;Bacteroidales;Rikenellaceae;Rikenellaceae_RC9_gut_group;
ZOTU11762	7	0	5	3	3	2	1	2	1	2	27	1	Bacteria;Bacteroidota;Bacteroidia;Bacteroidales;Bacteroidales_unclassified;Bacteroidales_unclassified;
ZOTU11763	0	1	3	0	1	0	1	0	0	0	2	0	Bacteria;Firmicutes;Clostridia;Peptostreptococcales-Tissierellales;Anaerovoracaceae;Anaerovorax;
ZOTU11764	5	1	3	1	4	2	1	4	1	2	17	1	Bacteria;Bacteroidota;Bacteroidia;Bacteroidia_unclassified;Bacteroidia_unclassified;Bacteroidia_unclassified;
ZOTU11765	5	1	1	1	1	2	0	1	1	0	5	0	Bacteria;Firmicutes;Clostridia;Peptostreptococcales-Tissierellales;Anaerovoracaceae;Anaerovorax;
ZOTU11766	0	0	0	0	1	1	0	0	0	0	22	1	Bacteria;Bacteroidota;Bacteroidia;Bacteroidales;F082;F082_ge;
ZOTU11767	8	0	4	0	0	1	0	0	0	0	6	0	Bacteria;Firmicutes;Clostridia;Clostridia_unclassified;Clostridia_unclassified;Clostridia_unclassified;
ZOTU11768	7	3	8	3	2	2	4	3	0	1	17	2	Bacteria;Bacteria_unclassified;Bacteria_unclassified;Bacteria_unclassified;Bacteria_unclassified;Bacteria_unclassified;
ZOTU11769	3	5	5	2	4	1	4	5	2	0	15	0	Bacteria;Bacteroidota;Bacteroidia;Bacteroidales;Bacteroidales_BS11_gut_group;Bacteroidales_BS11_gut_group_ge;
ZOTU1177	1	2	0	2	0	9	0	0	2	3	0	0	Bacteria;Desulfobacterota;Desulfobacteria;Desulfobacterales;Desulfobacterales_unclassified;Desulfobacterales_unclassified;
ZOTU11770	57	80	307	121	395	392	719	1149	24	63	645	209	Bacteria;Bacteroidota;Bacteroidia;Bacteroidales;Muribaculaceae;Muribaculaceae_ge;
ZOTU11771	1	2	0	3	0	1	0	3	0	0	1	0	Bacteria;Firmicutes;Clostridia;Oscillospirales;Oscillospiraceae;Oscillospiraceae_unclassified;
ZOTU11772	0	0	1	0	1	0	0	0	0	0	2	0	Bacteria;Cyanobacteria;Vampirivibrionia;Gastranaerophilales;Gastranaerophilales_fa;Gastranaerophilales_ge;
ZOTU11773	0	1	2	0	3	0	2	1	0	0	5	0	Bacteria;Firmicutes;Clostridia;Clostridia_vadinBB60_group;Clostridia_vadinBB60_group_fa;Clostridia_vadinBB60_group_ge;
ZOTU11774	1	1	4	4	2	3	3	3	0	0	12	0	Bacteria;Bacteria_unclassified;Bacteria_unclassified;Bacteria_unclassified;Bacteria_unclassified;Bacteria_unclassified;
ZOTU11775	30	10	14	6	7	6	7	2	1	0	51	4	Bacteria;Bacteroidota;Bacteroidia;Bacteroidales;Bacteroidales_unclassified;Bacteroidales_unclassified;
ZOTU11776	9	7	3	7	2	0	0	1	0	1	12	1	Bacteria;Firmicutes;Clostridia;Clostridia_or;Hungateiclostridiaceae;Saccharofermentans;
ZOTU11777	10	8	12	3	2	6	3	1	2	0	21	2	Bacteria;Bacteroidota;Bacteroidia;Bacteroidales;Bacteroidales_unclassified;Bacteroidales_unclassified;
ZOTU11778	32	10	99	11	1	0	0	0	0	0	0	2	Bacteria;Firmicutes;Clostridia;Clostridia_vadinBB60_group;Clostridia_vadinBB60_group_fa;Clostridia_vadinBB60_group_ge;
ZOTU11779	2	3	6	3	17	6	37	14	0	0	21	4	Bacteria;Firmicutes;Clostridia;Oscillospirales;UCG-010;UCG-010_ge;
ZOTU1178	1	0	0	0	0	0	0	0	3	0	0	0	Bacteria;Desulfobacterota;Desulfuromonadia;Bradymonadales;Bradymonadales_fa;Bradymonadales_ge;
ZOTU11780	24	15	3	14	8	16	3	10	0	3	19	8	Bacteria;Firmicutes;Clostridia;Lachnospirales;Lachnospiraceae;Lachnospiraceae_unclassified;
ZOTU11781	18	8	12	5	5	4	1	3	7	0	122	4	Bacteria;Bacteroidota;Bacteroidia;Bacteroidales;Bacteroidales_unclassified;Bacteroidales_unclassified;
ZOTU11782	1	4	4	6	2	2	1	0	0	0	1	0	Bacteria;Bacteroidota;Bacteroidia;Bacteroidia_unclassified;Bacteroidia_unclassified;Bacteroidia_unclassified;
ZOTU11783	8	0	16	2	1	0	4	0	1	0	35	3	Bacteria;Firmicutes;Clostridia;Clostridia_UCG-014;Clostridia_UCG-014_fa;Clostridia_UCG-014_ge;
ZOTU11784	47	33	21	25	25	20	22	18	7	14	190	29	Bacteria;Bacteroidota;Bacteroidia;Bacteroidales;Rikenellaceae;Rikenellaceae_RC9_gut_group;
ZOTU11785	2	9	2	5	9	12	26	24	0	1	6	1	Bacteria;Firmicutes;Clostridia;Oscillospirales;Oscillospiraceae;UCG-005;
ZOTU11786	5	10	8	5	0	0	0	0	0	0	2	0	Bacteria;Firmicutes;Clostridia;Oscillospirales;Ruminococcaceae;Ruminococcus;
ZOTU11787	0	1	0	0	0	0	0	0	0	0	3	0	Bacteria;Bacteroidota;Bacteroidia;Sphingobacteriales;Sphingobacteriaceae;Mucilaginibacter;
ZOTU11788	2	0	2	9	4	0	0	0	2	16	0	0	Bacteria;Patescibacteria;Parcubacteria;Candidatus_Kaiserbacteria;Candidatus_Kaiserbacteria_fa;Candidatus_Kaiserbacteria_ge;
ZOTU11789	0	0	0	0	0	0	0	0	0	0	0	0	Bacteria;Acidobacteriota;Acidobacteriae;Acidobacteriales;Acidobacteriaceae_;uncultured;
ZOTU1179	0	0	0	0	2	0	0	0	1	1	0	0	Bacteria;Bacteria_unclassified;Bacteria_unclassified;Bacteria_unclassified;Bacteria_unclassified;Bacteria_unclassified;
ZOTU11790	1	0	0	0	0	0	1	2	0	0	0	0	Bacteria;Patescibacteria;Saccharimonadia;Saccharimonadales;Saccharimonadales_unclassified;Saccharimonadales_unclassified;
ZOTU11791	0	0	4	0	0	0	3	0	0	0	1	0	Bacteria;Actinobacteriota;Actinobacteria;Catenulisporales;Catenulisporaceae;Catenulispora;
ZOTU11792	1	1	1	1	0	0	0	0	1	0	2	0	Bacteria;Proteobacteria;Alphaproteobacteria;Tistrellales;Geminicoccaceae;uncultured;
ZOTU11793	0	2	0	21	4	0	0	0	3	5	0	0	Bacteria;Planctomycetota;vadinHA49;vadinHA49_or;vadinHA49_fa;vadinHA49_ge;
ZOTU11794	1	0	0	0	1	0	0	1	0	0	0	0	Bacteria;Gemmatimonadota;Gemmatimonadetes;Gemmatimonadales;Gemmatimonadaceae;Gemmatimonadaceae_unclassified;
ZOTU11795	2	0	0	0	1	0	0	0	1	0	3	0	Bacteria;Patescibacteria;Saccharimonadia;Saccharimonadales;LWQ8;LWQ8_ge;
ZOTU11796	2	0	0	3	5	1	0	0	6	3	0	0	Bacteria;Proteobacteria;Alphaproteobacteria;Sphingomonadales;Sphingomonadaceae;Sphingomonadaceae_unclassified;
ZOTU11797	0	0	0	0	0	0	0	0	0	0	0	0	Bacteria;Proteobacteria;Alphaproteobacteria;Sphingomonadales;Sphingomonadaceae;Sphingomonadaceae_unclassified;
[truncated: 10,793 more rows]

## Sheet: diversity
sampleID	Richness	Pielou	batch	inocula	substrate
5	7985	0.870684	1	Fresh	C/F2:8
7	7481	0.885363	1	Thawed	C/F2:8
18	3337	0.820744	1	Fresh	C/F5:5
24	8158	0.864347	1	Thawed	C/F5:5
41	7143	0.872643	2	Fresh	C/F2:8
45	7441	0.872704	2	Thawed	C/F2:8
54	2880	0.829653	2	Fresh	C/F5:5
59	2820	0.814095	2	Thawed	C/F5:5
78	8096	0.882482	3	Fresh	C/F2:8
80	8776	0.900663	3	Thawed	C/F2:8
86	2768	0.816852	3	Fresh	C/F5:5
96	2476	0.802827	3	Thawed	C/F5:5

## Sheet: beta
	Df	SumsOfSqs	MeanSqs	F.Model	R2	Pr(>F)
batch	1	0.3291	0.32909	2.1899	0.09194	0.0595
inocula	1	0.2833	0.28335	1.8855	0.07916	0.0948
substrate	1	0.8334	0.83337	5.5457	0.23283	0.0005
inocula:substrate	1	0.18	0.17997	1.1976	0.05028	0.2628
Residuals	13	1.9535	0.15027	0.54579
Total	17	3.5793	1
seed=123	adonis(formula = bray.dist.bacbp ~ batch + inocula + substrate + inocula:substrate, data = factor.bacbp, permutations = 9999)
SampleID	PC1,40.2%	PC2,11.8%	PC3,10.1%	batch	inocula	substrate
5	-0.29824	-0.0828879	0.0998368	1	Fresh	C/F2:8
7	-0.25492	-0.129057	0.0780452	1	Thawed	C/F2:8
18	0.214186	-0.0536916	0.282656	1	Fresh	C/F5:5
24	-0.136787	-0.243585	0.0883801	1	Thawed	C/F5:5
41	-0.078216	0.216694	0.111562	2	Fresh	C/F2:8
45	-0.312881	0.171102	-0.0442233	2	Thawed	C/F2:8
54	0.249656	0.25334	0.118664	2	Fresh	C/F5:5
59	0.259299	0.198601	0.0415603	2	Thawed	C/F5:5
78	-0.55022	-0.0181752	-0.063129	3	Fresh	C/F2:8
80	-0.490151	-0.029813	-0.10109	3	Thawed	C/F2:8
86	0.238364	0.0780769	0.0293543	3	Fresh	C/F5:5
96	0.280849	-0.0786168	-0.242182	3	Thawed	C/F5:5

## Sheet: genus
batch	substrate	inocula	sampleID	Rikenellaceae_RC9_gut_group	F082_ge	Prevotella	Gammaproteobacteria_unclassified	Bacteroidales_BS11_gut_group_ge	Treponema	Fibrobacter	Christensenellaceae_R-7_group	Bacteroidales_unclassified	Muribaculaceae_ge	Lachnospiraceae_unclassified	Bacteroidales_UCG-001_ge	UCG-010_ge	Ruminococcus	Chromatiaceae_unclassified	Succiniclasticum	Oscillospirales_ge	Desulfobacterales_unclassified	Saccharofermentans	Prevotellaceae_UCG-001	Sva0081_sediment_group	Woeseia	Clostridia_UCG-014_ge	Desulfobacterota_unclassified	Clostridia_unclassified	Desulfosarcinaceae_unclassified	Prevotellaceae_UCG-003	NK4A214_group	Succinivibrionaceae_UCG-002	Clostridia_vadinBB60_group_ge	Prevotellaceae_unclassified	SBR1031_ge	Lachnospiraceae_AC2044_group	UCG-005	Acinetobacter	Sva0485_ge	Lachnospiraceae_NK4A136_group	Rhodobacteraceae_unclassified	Bacteroidia_unclassified	Vibrionimonas	Alphaproteobacteria_unclassified	B2M28_ge	BD2-11_terrestrial_group_ge	Latescibacterota_ge	Christensenellaceae_unclassified	Ralstonia
1	C/F2:8	Fresh	5	0.0554292	0.0284573	0.0556395	0.0559681	0.016036	0.0144849	0.0343064	0.012487	0.0220034	0.00792597	0.0107125	0.0213331	0.00881978	0.00524455	0.0308889	0.00930612	0.00960843	0.0144718	0.00875406	0.00506053	0.0213857	0.00231338	0.00646696	0.0118561	0.00872777	0.0132362	0.00617779	0.00471878	0.000315462	0.00467935	0.00738706	0.00857004	0.00613836	0.00286544	0.00189277	0.014853	0.000972673	0.00448218	0.0049028	0.00600691	0.00265513	0.00929297	0.00412729	0.00718989	0.00211622	0.0161017
1	C/F2:8	Thawed	7	0.0662368	0.0631343	0.035791	0.0694141	0.0117746	0.0181665	0.00818615	0.0156995	0.018017	0.0110831	0.0135501	0.019587	0.0084665	0.0251939	0.0206897	0.00399963	0.00833567	0.0175498	0.00659751	0.00343893	0.0114008	0.00609289	0.00977479	0.0111018	0.00741987	0.0105411	0.00491543	0.00555088	0.0142417	0.00560695	0.00442949	0.00564433	0.00721428	0.00523316	0.0115129	0.0103916	0.0012896	0.00706476	0.00669096	0.00631717	0.00317727	0.00540136	0.00381273	0.00491543	0.00637324	0.000168209
1	C/F5:5	Fresh	18	0.126023	0.0841015	0.0780537	0.00117167	0.0646829	0.01997	0.0319451	0.0343402	0.0268277	0.0247084	0.0165756	0.0202285	0.0228475	0.0130089	6.89216e-05	0.0187467	0.0216414	0.000103382	0.0114582	0.0113376	6.89216e-05	0.000103382	0.0198322	0.000275686	0.0132674	0.000155073	0.00703	0.00987301	0.00089598	0.018471	0.00978686	5.16912e-05	0.0107173	0.0095284	0.00394576	1.72304e-05	0.00532419	0.000327377	0.00422144	0.000172304	0.00201596	0.000292917	0.000258456	0.000137843	0.0125437	0.000137843
1	C/F5:5	Thawed	24	0.0549029	0.0435249	0.0676136	0.0562974	0.0099341	0.0535701	0.0124762	0.0130439	0.0152405	0.00920601	0.0120567	0.0233729	0.00555322	0.0169805	0.000468939	0.0054545	0.00856431	0.00604684	0.00430683	0.00534344	0.00313449	0.0281363	0.00940346	0.00950218	0.00419577	0.00464003	0.00731792	0.00361577	0.0317274	0.00398598	0.00614557	0.0121184	0.00691068	0.00693536	0.00403534	0.00266555	0.00128341	0.00651578	0.00480045	0.00408471	0.0103907	0.00119703	0.00810771	0.0075277	0.00331959	0.00132043
2	C/F2:8	Fresh	41	0.0959971	0.0311677	0.025591	0.0290145	0.0162655	0.0054528	0.0123772	0.0273879	0.0168231	0.021269	0.013663	0.00968182	0.0142981	0.00367134	0.00120829	0.0230815	0.0110915	0.00379527	0.00986771	0.00813273	0.0049416	0.0171484	0.00661462	0.00405862	0.0083496	0.00590204	0.00650618	0.00847353	7.74545e-05	0.00639774	0.00455433	0.00237011	0.00450785	0.0040896	0.000604145	0.000852	0.00512749	0.0143291	0.00474022	0.0132292	0.00890727	0.00556124	0.00793134	0.00328407	0.00316014	0.00424451
2	C/F2:8	Thawed	45	0.0567498	0.0326224	0.0130858	0.0609386	0.0146105	0.0035521	0.00474172	0.0157164	0.016906	0.0272439	0.0176767	0.00733877	0.00836084	0.0125664	0.0155991	0.00338455	0.00665181	0.0172746	0.0107066	0.0038872	0.0108406	0.0030662	0.0043731	0.0143592	0.00663506	0.010338	0.00239599	0.00534491	0.00122313	0.00380343	0.00325051	0.0239599	0.00427257	0.00345157	0.00241275	0.0118962	0.0062832	0.00482549	0.00552921	0.00881323	0.00207764	0.00529464	0.00382018	0.00509358	0.00212791	0.00492603
2	C/F5:5	Fresh	54	0.158878	0.0714157	0.0740329	0.00139037	0.0297211	0.0114337	0.030588	0.0489409	0.0203321	0.0390775	0.0155394	0.0203975	0.0288869	0.00557782	0	0.0235054	0.0178294	0	0.0125133	0.0173714	0	0	0.0140672	6.5429e-05	0.0108449	0	0.0134457	0.0160137	0.00017993	0.0129877	0.00852212	0	0.0054306	0.0125787	0.00145579	0	0.0140182	0	0.00346774	0.00017993	0.00193015	0	1.63572e-05	3.27145e-05	0.00811319	0.000147215
2	C/F5:5	Thawed	59	0.135524	0.0898489	0.0707895	0.0232291	0.0336454	0.023948	0.0185321	0.0449244	0.019315	0.0542864	0.0255935	0.0190753	0.0222066	0.0274307	0	0.0237243	0.0198741	1.5976e-05	0.0175736	0.0145381	0	0	0.0142346	0.000319519	0.00786018	0	0.00770042	0.0116145	0.00781225	0.00912228	0.00809982	0	0.00827555	0.00917021	0.0111193	0	0.0141707	0	0.00404192	0.00015976	0.000223664	0	1.5976e-05	1.5976e-05	0.0078442	0.00015976
3	C/F2:8	Fresh	78	0.0140538	0.00809569	0.0166765	0.0936614	0.00542745	0.00547293	0.0148724	0.00266824	0.00735283	0.00192538	0.00294113	0.00218311	0.00157669	0.000727703	0.0323676	0.00231955	0.000833826	0.0213156	0.000727703	0.0026076	0.0247419	0.0154485	0.000530617	0.0196328	0.00157669	0.0173284	0.00215279	0.000682221	0.000272889	0.000864147	0.00204666	0.0123558	0.0006519	0.0006519	0.00154637	0.0162975	0.000924789	0.0115826	0.00328982	0.00826246	0.00830794	0.0133261	0.010582	0.0108397	0.000409333	0.0171313
3	C/F2:8	Thawed	80	0.0294179	0.00973642	0.0101398	0.0956256	0.00420057	0.00744141	0.0100007	0.0037972	0.00561931	0.0033382	0.00655122	0.00489603	0.00196119	0.00809514	0.0204604	0.00111273	0.00125183	0.0208638	0.00304611	0.0019751	0.0141595	0.0137423	0.000514639	0.0155783	0.00225329	0.0159677	0.00162737	0.00171083	0.000278183	0.000890187	0.00144655	0.00968078	0.00310175	0.00233674	0.00609222	0.0106962	0.0033382	0.0133528	0.00624522	0.00944433	0.0129494	0.0117672	0.0105292	0.00966688	0.00125183	0.000737186
3	C/F5:5	Fresh	86	0.169703	0.125811	0.0467221	0.00145914	0.0987059	0.0136629	0.0343857	0.0355501	0.0647182	0.0342088	0.0301262	0.00689777	0.0192489	0.00704516	1.47388e-05	0.00364049	0.00902016	2.94777e-05	0.00697147	0.0105088	4.42165e-05	1.47388e-05	0.00611661	7.36941e-05	0.0105088	8.8433e-05	0.00685356	0.00792949	0.0103761	0.010833	0.0106267	2.94777e-05	0.008239	0.0101108	0.00371418	2.94777e-05	0.00913807	2.94777e-05	0.00925598	7.36941e-05	0.000619031	2.94777e-05	5.89553e-05	2.94777e-05	0.00266773	0.00126754
3	C/F5:5	Thawed	96	0.139054	0.0507797	0.136475	0.00203996	0.016758	0.118351	0.0615864	0.0203658	0.0242603	0.0125095	0.0414903	0.0329765	0.00615359	0.0223889	0	0.00881733	0.00532749	0	0.00795751	0.0161679	0	5.05774e-05	0.00289977	6.74366e-05	0.00438338	5.05774e-05	0.0148192	0.00579954	0.0066425	0.00337183	0.0125938	3.37183e-05	0.0124252	0.0112113	0.0284414	0	0.00842957	5.05774e-05	0.00423164	3.37183e-05	6.74366e-05	1.68591e-05	6.74366e-05	0.000185451	0.0042485	0.00205682
[truncated: 1,020 more columns]

## Sheet: phylum
batch	substrate	inocula	sampleID	Bacteroidota	Firmicutes	Proteobacteria	Desulfobacterota	Acidobacteriota	Spirochaetota	Fibrobacterota	Chloroflexi	Actinobacteriota	Planctomycetota	Verrucomicrobiota	Patescibacteria	Gemmatimonadota	Myxococcota	Cyanobacteria	Sva0485	Latescibacterota	Synergistota	Bdellovibrionota	Calditrichota	NB1-j	Zixibacteria	NKB15	Campilobacterota	Nitrospirota	MBNT15	Elusimicrobiota	Nitrospinota	Dependentiae	Modulibacteria	Dadabacteria	Deferrisomatota	Fusobacteriota	WS2	Hydrogenedentes	Sumerlaeota	WOR-1	Deinococcota	TA06	LCP-89	SAR324_clade	Methylomirabilota	Entotheonellaeota	WPS-2	AncK6
1	C/F2:8	Fresh	5	0.262793	0.145217	0.198899	0.0922331	0.0423113	0.0209913	0.0360283	0.0296665	0.0330446	0.025881	0.00792597	0.00943756	0.00958214	0.0131048	0.00525769	0.014853	0.00889864	0.00328606	0.00144587	0.00449533	0.0029706	0.00579661	0.00715046	0.00170875	0.00147215	0.00156416	0.00232653	0.00122241	0.00254998	0.0018139	0.000302317	0.000446904	0.0006835	0.000709789	0.000578346	0.000880664	0.00119613	1.31442e-05	0.000538913	0.000354894	5.25769e-05	6.57212e-05	1.31442e-05	0.000118298	5.25769e-05
1	C/F2:8	Thawed	7	0.279376	0.185758	0.224615	0.0821232	0.0366882	0.0224278	0.00889636	0.0272685	0.023923	0.0304271	0.00831698	0.00609289	0.00934492	0.00906457	0.00512102	0.0103916	0.00616765	0.000766284	0.000523316	0.00308382	0.00209326	0.00244837	0.00235492	0.00242968	0.000990562	0.000915802	0.000560695	0.000859733	0.000523316	0.000897112	0.000392487	0.00153257	0.000934492	0.000373797	0.000542005	0.000542005	0.000355107	3.73797e-05	0.000186898	0.000205588	7.47594e-05	0.000130829	0	1.86898e-05	7.47594e-05
1	C/F5:5	Fresh	18	0.485501	0.340507	0.0334614	0.00318762	0.00291194	0.0244499	0.0328756	0.00184365	0.00363561	0.00186088	0.0128022	0.0102176	0.000775367	0.00284301	0.0205042	1.72304e-05	0.000189534	0.0115099	0.00522081	0.000120613	8.61519e-05	3.44608e-05	0	0.000120613	0.000172304	0.000241225	0.00401468	1.72304e-05	3.44608e-05	0	6.89216e-05	0.000137843	5.16912e-05	3.44608e-05	1.72304e-05	1.72304e-05	0	0	0	0	0	0.000189534	6.89216e-05	0.000155073	0
1	C/F5:5	Thawed	24	0.284572	0.156934	0.225979	0.0435373	0.0437594	0.0553595	0.0133031	0.0333564	0.0157958	0.0261495	0.0106128	0.00615791	0.0162524	0.0117605	0.00328257	0.00266555	0.0105511	0.00111064	0.000839154	0.00504726	0.00440556	0.00199916	0.00118469	0.00340598	0.00900856	0.00373917	0.000678727	0.00174001	0.000197448	0.000604684	0.00219661	0.000185107	0.000271491	0.000271491	0.00108596	8.63835e-05	0.000863835	0.000197448	3.70215e-05	3.70215e-05	0.000320853	0.000148086	0.000197448	1.23405e-05	4.9362e-05
2	C/F2:8	Fresh	41	0.303126	0.214162	0.209638	0.0463643	0.0292004	0.00938749	0.0130588	0.0105803	0.0387118	0.0294017	0.0130279	0.0138644	0.0138179	0.00602596	0.0146234	0.000852	0.00426	0.00693993	0.00461629	0.00148713	0.001704	0.000991418	0.000325309	0.0015336	0.000774545	0.000836509	0.00148713	0.000371782	0.000464727	0.0003408	0.0018744	0.000464727	0.000449236	0.00116182	0.000743564	0.000185891	3.09818e-05	0.00171949	0	0.0001704	0.000232364	0.000573164	0.000232364	0.000108436	4.64727e-05
2	C/F2:8	Thawed	45	0.228675	0.157164	0.213612	0.104033	0.0460265	0.0164368	0.00557948	0.0850158	0.022586	0.029087	0.0106228	0.00951695	0.00829382	0.00879647	0.00211115	0.0118962	0.00693665	0.000435635	0.00105558	0.00527788	0.00100531	0.00640048	0.00316673	0.00191009	0.000150797	0.00117286	0.000854515	0.000318349	0.00150797	0.00170903	0.000268083	0.000653452	0.000184307	0.00127339	0.000955046	0.00144095	0.000854515	0.000150797	0.00140744	0.000821004	1.67552e-05	0.000117286	0	5.02656e-05	0.000150797
2	C/F5:5	Fresh	54	0.49587	0.341474	0.0272021	0.00407295	0.00341866	0.0170279	0.0310951	0.00148851	0.00407295	0.00029443	0.020283	0.0190725	0.00199558	0.00103051	0.0110902	0	3.27145e-05	0.00652654	0.0091437	0	1.63572e-05	0	0	1.63572e-05	0.00017993	1.63572e-05	0.00389302	0	0	0	0	0	0	0	0	0	0	0	0	0	0	0.000130858	0	0.000114501	0
2	C/F5:5	Thawed	59	0.489616	0.34711	0.065182	0.0127488	0.00308336	0.025242	0.0191871	0.00142186	0.00524012	0.000223664	0.00236444	0.013947	0.00231652	0.00124613	0.0041857	0	1.5976e-05	0.00287567	0.00255616	0	0	0	0	1.5976e-05	0.000111832	3.19519e-05	0.000830751	0	1.5976e-05	0	0	0	3.19519e-05	0	0	0	0	0	0	0	0	0.00015976	1.5976e-05	4.79279e-05	0
3	C/F2:8	Fresh	78	0.106639	0.0320492	0.327906	0.135519	0.0647807	0.0129774	0.0159033	0.0424948	0.0516517	0.0399478	0.0139022	0.0100059	0.0198754	0.0226649	0.014736	0.0162975	0.0137809	0.000697382	0.00150089	0.00733767	0.00618547	0.00662513	0.00806537	0.00335046	0.00306242	0.00178894	0.000818666	0.00288049	0.0026834	0.00206182	0.00113704	0.00144024	0.00177378	0.00128864	0.00121284	0.00168281	0.00125832	0.000288049	0.000469975	0.00031837	0.000469975	3.03209e-05	0.000181926	3.03209e-05	0.000136444
3	C/F2:8	Thawed	80	0.132012	0.0656374	0.320217	0.117296	0.0651088	0.0118228	0.0104458	0.0420474	0.0408095	0.0517699	0.0138535	0.00837332	0.02021	0.0148828	0.00580013	0.0106962	0.0124487	0.000236456	0.00165519	0.00503512	0.00830378	0.00354684	0.00269838	0.00851241	0.00271229	0.00734404	0.000514639	0.00175256	0.00126573	0.0013631	0.00203074	0.00203074	0.00201683	0.00133528	0.000987551	0.000570276	0.000403366	0.000306002	0.000153001	0.000236456	0.000765005	9.73642e-05	0.000347729	4.17275e-05	5.56367e-05
3	C/F5:5	Fresh	86	0.603069	0.279699	0.0371713	0.00203396	0.000191605	0.0172592	0.0368471	0.000294777	0.000913807	0.000117911	0.0048196	0.00568919	0.000176866	0.000663247	0.00247612	2.94777e-05	2.94777e-05	0.0017834	0.00557128	0	7.36941e-05	1.47388e-05	0	4.42165e-05	5.89553e-05	0	0.000810636	1.47388e-05	0	0	0	4.42165e-05	5.89553e-05	0	2.94777e-05	0	0	0	0	0	0	1.47388e-05	0	0	0
3	C/F5:5	Thawed	96	0.503363	0.248436	0.0467841	0.00203996	0.00109584	0.118975	0.0642502	0.000691225	0.000994689	0.000101155	0.00129815	0.00797437	0.000354042	0.000724943	0.000472056	0	0.000185451	0.00102841	0.000539493	1.68591e-05	1.68591e-05	0	0	3.37183e-05	0.000134873	0	0.000303465	1.68591e-05	0	0	3.37183e-05	0	3.37183e-05	0	0	0	0	1.68591e-05	0	0	0	8.42957e-05	0	0	0

## Sheet: gas
Batch	Inoculum	Substrate	DMD,%	GP, mL/g substrate	GP/g DDM	pH
1	Fresh	C/F2:8	61.3625	265.98	433.456
1	Fresh	C/F2:8	58.9681	277.024	469.786	6.57
1	Fresh	C/F2:8	62.0944	274.858	442.645	6.59
1	Fresh	C/F2:8	59.4635	276.925	465.706	6.6
1	Fresh	C/F2:8	67.942	288.32	424.363	6.62
1	Fresh	C/F2:8	62.4171	274.43	439.671	6.62
1	Fresh	C/F5:5	72.7026	311.467	428.413	6.61
1	Fresh	C/F5:5	70.4586	318.028	451.369	6.61
1	Fresh	C/F5:5	69.7227	312.262	447.863	6.6
1	Fresh	C/F5:5	70.9111	320.161	451.497	6.63
1	Fresh	C/F5:5	70.9454	307.539	433.486	6.59
1	Fresh	C/F5:5	69.8918	327.738	468.922	6.58
1	Frozen	C/F2:8	55.671	238.757	428.87	6.62
1	Frozen	C/F2:8	57.8117	242.787	419.962	6.62
1	Frozen	C/F2:8	55.3428	248.675	449.336	6.59
1	Frozen	C/F2:8	56.3168	255.836	454.279	6.59
1	Frozen	C/F2:8	56.2355	255.783	454.843	6.62
1	Frozen	C/F2:8	56.6506	263.375	464.912	6.62
1	Frozen	C/F5:5	67.2029	285.306	424.544	6.58
1	Frozen	C/F5:5	68.8912	290.19	421.23	6.62
1	Frozen	C/F5:5	66.8673	285.107	426.377	6.65
1	Frozen	C/F5:5	66.5407	275.111	413.447	6.64
1	Frozen	C/F5:5	66.6085	273.758	410.996	6.63
1	Frozen	C/F5:5	66.4027	282.043	424.746	6.64
2	Fresh	C/F2:8	54.6059	307.889	563.837	6.24
2	Fresh	C/F2:8	54.5555	323.119	592.276	6.22
2	Fresh	C/F2:8	55.3447	310.509	561.046	6.26
2	Fresh	C/F2:8	55.9101	317.685	568.208	6.26
2	Fresh	C/F2:8	54.9335	324.669	591.023	6.27
2	Fresh	C/F2:8	53.8185	320.574	595.657	6.29
2	Fresh	C/F5:5	67.918	358.134	527.304	6.29
2	Fresh	C/F5:5	65.3969	394.292	602.922	6.26
2	Fresh	C/F5:5	65.2843	359.18	550.178	6.27
2	Fresh	C/F5:5	67.1447	363.477	541.333	6.26
2	Fresh	C/F5:5	69.2686	341.611	493.169	6.26
2	Fresh	C/F5:5	66.3017	359.28	541.887	6.24
2	Frozen	C/F2:8	50.2218	280.76	559.041	6.28
2	Frozen	C/F2:8	50.1083	265.35	529.553	6.27
2	Frozen	C/F2:8	51.4357	262.366	510.086	6.28
2	Frozen	C/F2:8	52.6038	300.531	571.31	6.26
2	Frozen	C/F2:8	49.6017	295.92	596.593	6.26
2	Frozen	C/F2:8	52.3478	318.133	607.73	6.26
2	Frozen	C/F5:5	61.4527	309.738	504.027	6.26
2	Frozen	C/F5:5	62.2237	324.67	521.778	6.25
2	Frozen	C/F5:5	62.4122	308.433	494.187	6.27
2	Frozen	C/F5:5	61.1595	321.039	524.92	6.27
2	Frozen	C/F5:5	59.1373	254.843	430.934	6.3
2	Frozen	C/F5:5	60.621	300.635	495.925	6.26
3	Fresh	C/F2:8	62.7681	279.321	445.004	6.38
3	Fresh	C/F2:8	62.6299	274.31	437.986	6.37
3	Fresh	C/F2:8	63.8517	280.871	439.881	6.35
3	Fresh	C/F2:8	62.9164	262.491	417.205	6.37
3	Fresh	C/F2:8	64.0495	270.926	422.996	6.35
3	Fresh	C/F2:8	64.3939	274.443	426.195	6.36
3	Fresh	C/F5:5	74.3049	321.842	433.137	6.37
3	Fresh	C/F5:5	72.5965	339.616	467.814	6.36
3	Fresh	C/F5:5	71.4376	340.671	476.879	6.38
3	Fresh	C/F5:5	72.9051	332.171	455.62	6.36
3	Fresh	C/F5:5	72.9776	313.423	429.479	6.3
3	Fresh	C/F5:5	73.0878	319.143	436.657	6.3
3	Frozen	C/F2:8	59.2267	243.861	411.742	6.36
3	Frozen	C/F2:8	58.6554	215.702	367.744	6.36
3	Frozen	C/F2:8	58.9072	252.605	428.818	6.35
3	Frozen	C/F2:8	59.2231	260.637	440.094	6.34
3	Frozen	C/F2:8	60.4413	265.817	439.793	6.33
3	Frozen	C/F2:8	60.6684	263.602	434.497	6.35
3	Frozen	C/F5:5	68.5381	291.476	425.275	6.31
3	Frozen	C/F5:5	65.8745	303.929	461.376	6.3
3	Frozen	C/F5:5	67.8477	277.887	409.574	6.32
3	Frozen	C/F5:5	66.5374	269.765	405.434	6.33
3	Frozen	C/F5:5	68.1854	269.896	395.827	6.31
3	Frozen	C/F5:5	67.6516	283.12	418.497	6.33

## Sheet: VFA
batch	Substrate	inoculum	Ac/Pro	Acetate,mmol/L	propionate, mmol/L	Butyrate, mmol/L	iso-Butyrate, 异丁酸mmol/L	Valerate, mmol/L	iso-Valerate, 异戊酸mmol/L	TVFA
1	C/F2:8	Fresh	3.45355	45.6203	13.2223	4.42934	0.775044	0.686791	1.17511	65.9089
1	C/F2:8	Frozen	3.07146	39.6085	12.8881	2.81269	0.520855	0.471149	0.652781	56.9541
1	C/F5:5	Fresh	3.33905	52.4969	15.7252	5.95579	0.989036	0.993673	1.68418	77.8448
1	C/F5:5	Frozen	2.96538	44.3792	14.9658	3.64597	0.666133	0.728415	1.03038	65.416
2	C/F2:8	Fresh	3.40849	42.9061	12.5868	4.88361	0.90824	0.844643	1.42516	63.5546
2	C/F2:8	Frozen	3.0957	32.1627	10.3689	2.85508	0.571348	0.49867	0.749757	47.2065
2	C/F5:5	Fresh	3.15989	44.8665	14.1813	6.40297	1.07343	1.09108	1.79725	69.4125
2	C/F5:5	Frozen	2.97121	43.4423	14.6203	4.94228	0.862809	0.892737	1.30133	66.0617
3	C/F2:8	Fresh	3.25857	30.0711	9.24068	3.02497	0.570518	0.491106	0.812727	44.2111
3	C/F2:8	Frozen	2.88597	26.3405	9.17451	2.3486	0.39705	0.355903	0.414922	39.0315
3	C/F5:5	Fresh	3.20654	36.1017	11.256	5.16233	0.795615	0.781131	1.29083	55.3876
3	C/F5:5	Frozen	2.84899	32.4101	11.3902	3.96513	0.550412	0.616815	0.723781	49.6565
